# Supplementary material for: A plant-based mutant huntingtin model-driven discovery of impaired expression of GTPCH and DHFR
Source: Cell Mol Life Sci. 2022 Oct 17;79(11):553. doi: 10.1007/s00018-022-04587-6 (PMC9576654; doi:10.1007/s00018-022-04587-6)
Supplement: Supplementary file 1 — Supplementary file1 (XLSX 13344 kb) [file 18_2022_4587_MOESM1_ESM.xlsx]

## Sheet: Supplementary Table 2 
Table S2. Identified 44,888 peptides
Monoisotopic m/z	Charge from Search Result	Peak Centroid Time	Peak Time Score	Modified Peptide Sequence	PeptideTeller Probability	Primary Protein Name	Protein Description	Shared Proteins	HtnQ21_1	HtnQ21_2	HtnQ21_3	HtnQ21_4	HtnQ63_1	HtnQ63_2	HtnQ63_3	HtnQ63_4	QC_1	QC_2	QC_3
560.799	2	30.728	0.91184103, 0.9550129, 0.97227573	GIYHAYIQR	0.99	A0A1S3XHF8_TOBAC	auxin transport protein BIG-like OS=Nicotiana tabacum OX=4097 GN=LOC107765175 PE=4 SV=1	TR|A0A1S3XHF8|A0A1S3XHF8_TOBAC	121910696	122488080	129028400	127743672	96281872	91762368	107494760	111464272	122097016	118131952	129090224
674.005	3	72.216	0.8803408, 0.9327026, 0.9336691, 0.9692988, 0.9720963	NRAPEIMPSINGFFSDPK	1	A0A1S4B8E7_TOBAC	uncharacterized protein LOC107805516 OS=Nicotiana tabacum OX=4097 GN=LOC107805516 PE=4 SV=1	TR|A0A1S4B8E7|A0A1S4B8E7_TOBAC	252001712	246480912	277578464	289714304	117897272	103497728	84761272	93749000	196678160	217415104	217924576
479.727	2	35.359	0.93833566, 0.95244014, 0.96850187	MHWLDEK	1	A0A1S4D1F9_TOBAC	uncharacterized protein LOC107824930 isoform X1 OS=Nicotiana tabacum OX=4097 GN=LOC107824930 PE=4 SV=1	TR|A0A1S4D1F9|A0A1S4D1F9_TOBAC	89442848	100817904	82198912	78624048	80709464	70310576	85931816	79667144	83401232	97549912	89851056
767.865	4	48.883	0.66067725, 0.7957397, 0.8317522, 0.8480495, 0.9649943	VYGPESAVSDQSPPSDFHSQTLGLHQER	1	A0A1S3YKS8_TOBAC	vam6/Vps39-like protein OS=Nicotiana tabacum OX=4097 GN=LOC107777091 PE=4 SV=1	TR|A0A1S3XXM0|A0A1S3XXM0_TOBAC;TR|A0A1S3YKS8|A0A1S3YKS8_TOBAC	248594592	248303216	251473360	267593904	230711568	208136704	205205200	249443968	221281104	235890944	258251424
555.293	2	41.459	0.9557177, 0.95613986	LYGLVQC[160.0307]TR	1	A0A1S4AQL1_TOBAC	cysteine-rich repeat secretory protein 38-like OS=Nicotiana tabacum OX=4097 GN=LOC107800145 PE=4 SV=1		83436432	57831104	99383376	41006804	82871856	123099576	105336080	122080480	104263712	89282632	108119824
1110.87	3	79.902	0.94981474, 0.95120186, 0.9603621, 0.96848017, 0.97069985	FTDMSNPNTTISSLNLTHGSIVYLAYEGER	1	A0A1S3XT86_TOBAC	NPL4-like protein 1 OS=Nicotiana tabacum OX=4097 GN=LOC107768545 PE=4 SV=1	TR|A0A1S3XT86|A0A1S3XT86_TOBAC	225527760	224846464	262168928	275770080	276859616	261544432	292577152	285262304	209183296	219077104	188537792
473.575	3	51.044	0.78882873, 0.93415046, 0.9578236, 0.9638319	LTFLLGHAGDSC[160.0307]K	1	A0A1S4D9P8_TOBAC	uncharacterized protein LOC107827531 OS=Nicotiana tabacum OX=4097 GN=LOC107827531 PE=4 SV=1		129621288	153433840	140900192	162378624	124453648	129769648	118171072	136529360	153878944	133071560	133655472
475.21	3	25.972	0.92396957, 0.9644967, 0.9674245	NYNDFASYHHR	1	A0A1S3XUV8_TOBAC	GDSL esterase/lipase At1g28590-like OS=Nicotiana tabacum OX=4097 GN=LOC107768840 PE=3 SV=1	TR|A0A1S3XUV8|A0A1S3XUV8_TOBAC	107432744	92606120	93860440	95348744	103927840	114238880	86689752	83932600	100173424	116025792	114067928
714.364	3	34.314	0.8401908, 0.9588483	n[43.0184]ASNGNNHVSTKPPPEPSPLR	1	A0A1S4DEX9_TOBAC	UDP-glucuronic acid decarboxylase 6-like OS=Nicotiana tabacum OX=4097 GN=LOC107829088 PE=4 SV=1; Duplicate proteins: tr|Q6IVK5|Q6IVK5_TOBAC		130275200	152673552	147507072	167786176	108001616	94423008	132512112	123639680	127755408	137581872	141076960
602.314	2	17.344	0.93845814, 0.96791005, 0.9681613	QKVEEEAATAK	0.99	A0A1S4AKL7_TOBAC	late blight resistance protein R1-A-like OS=Nicotiana tabacum OX=4097 GN=LOC107798710 PE=3 SV=1	TR|A0A1S4AKL7|A0A1S4AKL7_TOBAC	70501424	87328048	70365448	72585968	58272348	55922704	55882844	54317732	69089688	65299492	72643496
543.961	3	80.76	0.941285, 0.96621025, 0.96795285	MSAEQIVEHVVLFK	1	A0A1S4B0K2_TOBAC	uncharacterized protein LOC107803301 OS=Nicotiana tabacum OX=4097 GN=LOC107803301 PE=4 SV=1	TR|A0A1S4B0K2|A0A1S4B0K2_TOBAC	85692904	102984664	83764800	104624104	220840016	212682848	212935264	222392448	145353168	151490256	130561232
602.701	3	46.14	0.96523696, 0.9729364	KLKPTIVPSNLANPVSK	1	A0A1S4CDH7_TOBAC	HMG-Y-related protein A-like OS=Nicotiana tabacum OX=4097 GN=LOC107817894 PE=3 SV=1	TR|A0A1S4CDH7|A0A1S4CDH7_TOBAC	150573920	149800288	107517392	130519744	130322560	145873952	133401712	153490528	157307872	156718592	161480288
396.888	3	20.723	0.868221, 0.9345556, 0.9377771, 0.96341336	GWNRTAKDLK	0.84	A0A1S4CW49_TOBAC	probable methyltransferase PMT15 OS=Nicotiana tabacum OX=4097 GN=LOC107823235 PE=4 SV=1	TR|A0A1S4CW49|A0A1S4CW49_TOBAC	98802576	96707176	87135488	84051056	64889008	57905296	68491608	72483088	86979488	72820712	67913600
443.273	2	43.39	0.960046	VALDVAAVK	0.96	A0A1S4DJ80_TOBAC	conserved oligomeric Golgi complex subunit 7-like OS=Nicotiana tabacum OX=4097 GN=LOC107830423 PE=4 SV=1	TR|A0A1S4DJ80|A0A1S4DJ80_TOBAC	71948264	62552056	78127848	84103832	60552468	46571728	70248304	53359408	64589620	77578120	58001412
545.59326, 545.5937	3	49.743	0.555573, 0.75301164, 0.8573822	MANAHEFISNFPEK	1	A0A1S3XHV7_TOBAC	ABC transporter B family member 25-like OS=Nicotiana tabacum OX=4097 GN=LOC107765170 PE=4 SV=1	TR|A0A1S3XHV7|A0A1S3XHV7_TOBAC;TR|A0A1S4C543|A0A1S4C543_TOBAC	119390304	131220832	126163360	109678232	222455792	219726912	207457856	231250336	185224704	181571232	208563472
448.248	2	25.289	0.91953343, 0.92703503	YSAIVTNK	0.99	A0A1S4AGN8_TOBAC	Endoglucanase OS=Nicotiana tabacum OX=4097 GN=LOC107797464 PE=3 SV=1	TR|A0A1S4AGN8|A0A1S4AGN8_TOBAC	104859168	108874184	105890832	109848240	47800384	47610484	55440868	44612656	72115616	87723832	77804368
411.5545, 616.82806	2, 3	22.068	0.66267085, 0.96401715, 0.96928006, 0.96977425, 0.9700363, 0.9701193, 0.9703765, 0.97142035	KNSDVTEAIQK	1	A0A1S4B0L1_TOBAC	ERBB-3 BINDING PROTEIN 1-like OS=Nicotiana tabacum OX=4097 GN=LOC107803311 PE=4 SV=1	TR|A0A1S4B0L1|A0A1S4B0L1_TOBAC	561936832	544423936	546056256	567470336	386542112	345892064	389013792	382371520	459359392	472523296	495469088
529.788	2	42.22	0.944562	GIAGGMSAGLPK	1	A0A1S3XSR0_TOBAC	50S ribosomal protein L15, chloroplastic-like OS=Nicotiana tabacum OX=4097 GN=LOC107768370 PE=3 SV=1	TR|A0A1S3XSR0|A0A1S3XSR0_TOBAC	56386480	51745064	68712240	63171528	55969980	59607736	84088200	73475456	69066048	62397524	68425968
528.587	3	19.612	0.86123866, 0.9603653, 0.9664197, 0.97048974	GHAYVDHQTAEEVK	1	A0A1S3YF68_TOBAC	glutamine--tRNA ligase OS=Nicotiana tabacum OX=4097 GN=LOC107775454 PE=3 SV=1	TR|A0A1S3YF68|A0A1S3YF68_TOBAC	84855128	114228208	102861048	109992008	103569032	88845496	112828656	117297696	120994064	103079656	110323064
1098.5392, 1372.9233	4, 5	82.776	0.61677456, 0.73164654, 0.80362207, 0.90174544, 0.9135907, 0.9298122, 0.94825065, 0.95283926, 0.9578569, 0.9629204, 0.9655118, 0.96575135, 0.96605015, 0.96636987, 0.96758026, 0.9692699, 0.9692947, 0.9702122	TLAENSGLDTQDVIIALTGEHDKGNVVGLNHHTGEPIDPQMEGIFDNYSVK	0.95, 1.0	A0A1S4B7M6_TOBAC	T-complex protein 1 subunit zeta 1 OS=Nicotiana tabacum OX=4097 GN=LOC107805339 PE=3 SV=1	TR|A0A1S4B7M6|A0A1S4B7M6_TOBAC	2186611712	2294109696	2217385984	2321445632	1211827072	1154840576	1283258112	1240640640	990226176	937482176	827425408
406.238	2	21.961	0.9461567, 0.9605679, 0.96538043	VIDISHK	1	A0A1S3YGX2_TOBAC	kynurenine formamidase-like OS=Nicotiana tabacum OX=4097 GN=LOC107776169 PE=4 SV=1	TR|A0A1S3YGX2|A0A1S3YGX2_TOBAC	13745910	10497624	22461774	9141490	117555960	171938480	165210064	162477984	88758400	88355880	80450176
479.8	2	17.435	0.9602638, 0.9619563	AIKEEIKK	0.88	A0A1S4AHL1_TOBAC	5-methyltetrahydropteroyltriglutamate-- homocysteine methyltransferase-like OS=Nicotiana tabacum OX=4097 GN=LOC107797732 PE=3 SV=1	TR|A0A1S4AHL1|A0A1S4AHL1_TOBAC	77838440	64039120	78198768	75447184	45007768	54963192	44791836	46769836	69970704	58299936	57406060
749.846	2	48.26	0.96248454, 0.9681188, 0.97027445	LSFSNDMESNLNK	1	A0A1S3ZK19_TOBAC	Pyruvate kinase OS=Nicotiana tabacum OX=4097 GN=LOC107787620 PE=3 SV=1	TR|A0A1S3ZK19|A0A1S3ZK19_TOBAC	154964208	133855736	140595120	167623936	121532504	122694544	101254440	116632736	154015904	150837488	147237664
652.346, 978.0149	2, 3	73.185	0.62794703, 0.6389619, 0.9458627, 0.9589415, 0.96684, 0.96806484, 0.96972555	AVIISWITPDEPGSSQVR	0.95, 1.0	A0A1S4C526_TOBAC	Purple acid phosphatase OS=Nicotiana tabacum OX=4097 GN=LOC107815236 PE=3 SV=1	TR|A0A1S4C526|A0A1S4C526_TOBAC	609927488	697677888	774209792	635205760	936796096	989890432	1049975104	1008714048	736345408	729720000	800835008
658.318	2	37.958	0.9437694, 0.9623265, 0.9683089	EGNTYYVISNR	1	A0A1S3WZB4_TOBAC	ubiquitin carboxyl-terminal hydrolase 9-like OS=Nicotiana tabacum OX=4097 GN=LOC107759526 PE=3 SV=1	TR|A0A1S3WZB4|A0A1S3WZB4_TOBAC	147735040	154875008	162266288	180773488	76420184	88128096	94922576	80112640	124721152	128276520	135573824
638.80725, 851.4063	3, 4	70.131	0.8367434, 0.9076523, 0.92266184, 0.9406743, 0.9443541, 0.946137, 0.9531881, 0.9583567, 0.9606469	LFHTGGHVPETNYIFMGDFVDR	1	A0A1S3YP19_TOBAC	Serine/threonine-protein phosphatase OS=Nicotiana tabacum OX=4097 GN=LOC107778280 PE=3 SV=1	TR|A0A1S3YP19|A0A1S3YP19_TOBAC	405273728	425368960	418542912	448728384	339007648	338856224	394936896	385517088	382880192	349468000	317896512
535.279	2	59.346	0.75803083, 0.96694654	ALMFFNAQK	1	A0A1S4CM96_TOBAC	Endoglucanase OS=Nicotiana tabacum OX=4097 GN=LOC107820555 PE=3 SV=1	TR|A0A1S4CM96|A0A1S4CM96_TOBAC	98381072	116260112	130068512	148178608	32106834	37018552	20717892	19091458	80254592	79285056	83883928
501.584	3	31.029	0.7238563, 0.9570825, 0.96592003	HRDGYEDGATILR	0.84	A0A1S3X806_TOBAC	Putative rRNA methyltransferase OS=Nicotiana tabacum OX=4097 GN=LOC107762194 PE=3 SV=1	TR|A0A1S3X806|A0A1S3X806_TOBAC	166183936	149050288	140190320	160546848	86364600	74259352	93314192	67951080	123057152	132802808	113544080
460.57	3	20.474	0.94316655, 0.95531005	ATITAC[160.0307]TAASSVAR	0.8	A0A1S4AXU6_TOBAC	photosystem II reaction center W protein, chloroplastic-like OS=Nicotiana tabacum OX=4097 GN=LOC107802496 PE=4 SV=1		73826768	85368368	103040128	93764896	111421584	115858520	109176008	102321184	112907536	111235696	114087024
598.291	2	41.802	0.6594454, 0.85072076, 0.8971886, 0.9677774	VQPFDYEAAR	1	A0A1S4CHI4_TOBAC	protein RRP6-like 2 OS=Nicotiana tabacum OX=4097 GN=LOC107819072 PE=4 SV=1	TR|A0A1S4CHI4|A0A1S4CHI4_TOBAC	161733280	134667424	133884424	152435472	142599312	127513336	153823920	128163568	142935392	150828016	164026256
545.343	2	51.758	0.9542628, 0.9679865, 0.97202384	YKLLGGLAVR	0.95	A0A1S4DPB2_TOBAC	40S ribosomal protein S3-2-like OS=Nicotiana tabacum OX=4097 GN=LOC107831973 PE=3 SV=1	TR|A0A1S4DPB2|A0A1S4DPB2_TOBAC	141232176	140100256	109252488	154515696	74020440	73006136	93049992	73922824	108829560	103626336	102338248
560.791	2	22.328	0.91992885, 0.9542928	VVETSEVTEK	1	A0A1S4CN68_TOBAC	enolase-phosphatase E1-like isoform X1 OS=Nicotiana tabacum OX=4097 GN=LOC107820883 PE=4 SV=1	TR|A0A1S4CN68|A0A1S4CN68_TOBAC	77948944	95130656	99104784	106701008	66226056	66062976	64943236	63193232	84397856	101121360	87580400
421.8774, 632.3122	2, 3	18.263	0.92403615, 0.9309921, 0.9619104, 0.96771574, 0.9683777, 0.9686975, 0.9722187	TSISSADRPSDK	0.93, 1.0	A0A1S4CDN0_TOBAC	Peptidyl-prolyl cis-trans isomerase OS=Nicotiana tabacum OX=4097 GN=LOC107817709 PE=4 SV=1	TR|A0A1S4CDN0|A0A1S4CDN0_TOBAC	131770320	140934592	119494832	126084848	115223232	119869896	134210752	128780376	139500768	154315824	131954872
506.214	2	20.064	0.934107, 0.9535308, 0.97320104	AYDPC[160.0307]TER	1	A0A1S4CS57_TOBAC	Carboxypeptidase OS=Nicotiana tabacum OX=4097 GN=LOC107822114 PE=3 SV=1		84353896	76158192	85423552	79694568	63216456	87218776	88911864	87458568	79223168	87906496	78419776
829.701	3	71.049	0.5056844, 0.61517596, 0.9359658, 0.9431754, 0.958638	NYEADTSILDDFTYYDEREK	1	A0A1S4B8D4_TOBAC	uncharacterized protein LOC107805582 isoform X1 OS=Nicotiana tabacum OX=4097 GN=LOC107805582 PE=4 SV=1	TR|A0A1S4B8D4|A0A1S4B8D4_TOBAC	244025440	249077616	177324928	209371632	177541136	198578368	175791808	195229152	199758800	225063360	203250400
541.907	3	20.529	0.967305	KYDDRDYYNESR	0.68	A0A1S4BN71_TOBAC	splicing factor U2af small subunit B-like OS=Nicotiana tabacum OX=4097 GN=LOC107810075 PE=4 SV=1	TR|A0A1S4BN71|A0A1S4BN71_TOBAC	43555376	43628816	48747060	52743044	74488056	79686072	84596088	79622064	63224900	71178032	73265680
462.8973, 693.8413	2, 3	31.409	0.8357746, 0.8648065, 0.9196316, 0.92023456, 0.9326792, 0.94726557, 0.9528623	AHEISDGQVQFR	1	A0A1S4BE59_TOBAC	RNA-binding protein pno1-like OS=Nicotiana tabacum OX=4097 GN=LOC107807302 PE=4 SV=1	TR|A0A1S4BE59|A0A1S4BE59_TOBAC	291314080	288195200	260618096	353291808	126629960	96930672	131970864	110860896	204980512	229598112	230228544
560.75	2	33.29	0.9282025, 0.95775574, 0.9650902	DNLNEWDSK	0.86	A0A1S3Z2Q5_TOBAC	putative 3,4-dihydroxy-2-butanone kinase isoform X1 OS=Nicotiana tabacum OX=4097 GN=LOC107782108 PE=4 SV=1	TR|A0A1S3Z2Q5|A0A1S3Z2Q5_TOBAC	76612576	67168928	72720848	71827600	197762688	203868144	215809616	213137472	126427976	137898576	151236704
559.04724, 745.0603, 1117.0862	2, 3, 4	76.571	0.8866306, 0.9253697, 0.93744206, 0.9641492, 0.964331, 0.9647025, 0.96487105, 0.96548593, 0.9654867, 0.96552986, 0.9659289, 0.9666227, 0.9670386, 0.967385, 0.9707365, 0.97095704	WAIDNLADKGDTFYIIHIK	0.94, 1.0	A0A1S4DJD5_TOBAC	uncharacterized protein C167.05-like OS=Nicotiana tabacum OX=4097 GN=LOC107830466 PE=4 SV=1	TR|A0A1S4DJD5|A0A1S4DJD5_TOBAC	9639644160	9012964352	9876788224	8107401216	8471985152	8942242816	8274609152	7877537792	7685649920	6740232192	6591800832
698.439	2	72.417	0.8181984, 0.9346879, 0.9639414, 0.97445756	ALLLQQQLLLSR	1	A0A1S3Z738_TOBAC	transcription factor bHLH66-like OS=Nicotiana tabacum OX=4097 GN=LOC107783787 PE=4 SV=1	TR|A0A1S3Z738|A0A1S3Z738_TOBAC	125681016	142464048	157571344	122278048	169477568	163072736	166699904	173329360	98971784	93083600	92702440
448.232	2	20.149	0.9084864, 0.955529	NMQLHPR	0.99	A0A1S4B1W3_TOBAC	DNA-directed RNA polymerase II subunit RPB7 OS=Nicotiana tabacum OX=4097 GN=LOC107803663 PE=4 SV=1	TR|A0A1S3WXW0|A0A1S3WXW0_TOBAC;TR|A0A1S4B1W3|A0A1S4B1W3_TOBAC	54415772	64457824	56187920	88005472	51835924	71226224	62510608	70039432	75353664	52720352	79093976
556.753	2	33.031	0.95440286, 0.96237415, 0.97072077	TMEMGSELSK	0.99	A0A1S4BG59_TOBAC	cell differentiation protein RCD1 homolog OS=Nicotiana tabacum OX=4097 GN=LOC107807908 PE=4 SV=1	TR|A0A1S4BG59|A0A1S4BG59_TOBAC	77144792	81590544	101378464	114301872	98471656	85774600	89783104	108087768	100338080	114496080	99770152
434.574, 651.3573	2, 3	29.771	0.9183617, 0.9520275, 0.95849484, 0.95876485, 0.9686005	QLTAELEGAGGKK	1	A0A077DCK9_TOBAC	Carbonic anhydrase OS=Nicotiana tabacum OX=4097 GN=LOC107821152 PE=2 SV=1	TR|A0A077DCK9|A0A077DCK9_TOBAC	119237464	148984128	149274960	126652680	241352208	266198608	221030720	204526976	201302224	198737952	190016480
501.58524, 751.87286	2, 3	53.138	0.65948164, 0.85451496, 0.9574779, 0.97032255, 0.97165006	LNWDYDSVHVVR	0.74, 1.0	A0A1S3ZLE0_TOBAC	uncharacterized protein LOC107787994 OS=Nicotiana tabacum OX=4097 GN=LOC107787994 PE=4 SV=1	TR|A0A1S4CSD6|A0A1S4CSD6_TOBAC;TR|A0A1S3ZLE0|A0A1S3ZLE0_TOBAC	554858688	589449280	548549952	616094080	365334880	301814944	343183552	375301568	468852864	508969152	498395584
433.25677, 649.38135	2, 3	52.571	0.5605923, 0.68237734, 0.70644826, 0.8185903, 0.8429007, 0.8923286, 0.96148586	KVLLDMGPPISK	1	A0A1S4AZM4_TOBAC	glutamate--glyoxylate aminotransferase 2-like OS=Nicotiana tabacum OX=4097 GN=LOC107803058 PE=4 SV=1	TR|A0A1S4AZM4|A0A1S4AZM4_TOBAC	180062096	198853168	132515576	158550576	449337632	402069216	331510592	481192192	293114272	312346976	296948768
585.6292, 877.938	2, 3	51.649	0.6363932, 0.6657416, 0.8589011, 0.9560626, 0.96542233, 0.96666455, 0.9672515, 0.96843475, 0.9684832	QPTELELEQAFHQGK	0.99, 1.0	A0A1S3ZGJ5_TOBAC	probable NAD(P)H dehydrogenase (Quinone) FQR1-like 1 OS=Nicotiana tabacum OX=4097 GN=LOC107786454 PE=4 SV=1	TR|A0A1S3ZGJ5|A0A1S3ZGJ5_TOBAC	1169479168	1187557120	1252546816	1140889344	894153024	722108096	692170816	797227136	1040770688	1101793024	967057536
418.729	2	39.937	0.9444527, 0.9573012	ASDFGLVK	0.98	A0A1S3X9E2_TOBAC	Glucose-1-phosphate adenylyltransferase OS=Nicotiana tabacum OX=4097 GN=LOC107826565 PE=3 SV=1	TR|A0A1S4D6R7|A0A1S4D6R7_TOBAC;TR|A0A1S3X9E2|A0A1S3X9E2_TOBAC	55924208	66682976	63015496	79223344	76899808	88636216	93665072	109914496	61153144	88654528	72954176
587.29767, 880.4418	2, 3	73.088	0.7583209, 0.8258083, 0.8459824, 0.9359478, 0.95682436, 0.96797127, 0.9692646, 0.9711841, 0.9735857	DDIEVVAVNDPFIDAK	1	A0A1S3ZUS3_TOBAC	Glyceraldehyde-3-phosphate dehydrogenase OS=Nicotiana tabacum OX=4097 GN=LOC107790641 PE=3 SV=1	TR|A0A1S3ZUS3|A0A1S3ZUS3_TOBAC	1328251008	1739774208	1818023808	1754744448	2159784960	2000728192	2210213120	1977649792	1908356992	1773718784	1817230976
886.7823, 1329.6675	2, 3	94.186	0.57884353, 0.81667095, 0.8549372, 0.8875122, 0.8987475, 0.95332676, 0.953402, 0.9555058, 0.9616301, 0.96329147, 0.9651872, 0.96594965, 0.9694531, 0.9699011	MVMPGDNVTATFELISPVPLDAGQR	0.99, 1.0	A0A1S3X9Y9_TOBAC	Elongation factor Tu OS=Nicotiana tabacum OX=4097 GN=LOC107762844 PE=3 SV=1	TR|A0A1S3X9Y9|A0A1S3X9Y9_TOBAC	1029009920	1298839680	1154877696	1414305280	2151909376	931600256	1070920256	1047122944	834908864	1352106752	1151082112
558.951	3	28.984	0.67822933, 0.8389378, 0.963377, 0.9698409	NTNMKPLNHSSYLR	0.76	A0A1S3YJC1_TOBAC	nardilysin-like isoform X1 OS=Nicotiana tabacum OX=4097 GN=LOC107776904 PE=3 SV=1	TR|A0A1S3YJC1|A0A1S3YJC1_TOBAC	149780976	155938016	177373312	178053200	96141184	72478608	83272120	77387824	118857056	121749936	112833016
617.1016, 822.46606	3, 4	85.017	0.54586065, 0.7012248, 0.8455436, 0.90177184, 0.90308625, 0.9252991, 0.93107164, 0.93963385, 0.9424032, 0.94605714, 0.94669914, 0.9550373, 0.9652464	KIELVFIPSPGIGHLVSTVEMAK	1	A0A1S4D1V4_TOBAC	UDP-glucose flavonoid 3-O-glucosyltransferase 6-like OS=Nicotiana tabacum OX=4097 GN=LOC107825097 PE=4 SV=1	TR|A0A1S4D1V4|A0A1S4D1V4_TOBAC	229277856	293569152	327292896	237410512	1775719552	1803724672	1676434048	1869951872	173387568	153411520	94010952
608.647	3	86.55	0.77079767, 0.93633354, 0.9652108, 0.96682584, 0.96869195	MGDAEFDIKPFLEALK	1	A0A1S3YG06_TOBAC	protein C2-DOMAIN ABA-RELATED 4-like OS=Nicotiana tabacum OX=4097 GN=LOC107775626 PE=4 SV=1	TR|A0A1S3YG06|A0A1S3YG06_TOBAC	224920352	251673952	276867104	244671904	281793152	276923712	251456592	229703200	229693472	220181536	221980944
571.952	3	78.537	0.7922604, 0.90814644, 0.94912356, 0.95341223, 0.95449364	TFFFLPEEWEGRR	1	A0A1S4B787_TOBAC	beta-galactosidase-like OS=Nicotiana tabacum OX=4097 GN=LOC107805179 PE=3 SV=1	TR|A0A1S4B787|A0A1S4B787_TOBAC	241020912	176442496	219363696	186970256	217322544	259095520	267898256	288358016	238776608	223836480	226763568
518.763	2	24.609	0.93906575, 0.95369005, 0.9589402	DGTTLVSSEK	0.97	A0A1S4C1G2_TOBAC	anthocyanidin 3-O-glucosyltransferase 2-like OS=Nicotiana tabacum OX=4097 GN=LOC107814159 PE=4 SV=1	TR|A0A1S4C1G2|A0A1S4C1G2_TOBAC	21847078	22614772	19452448	17388030	123248976	133290768	122022744	127199144	70285600	87014912	74268112
421.723	2	20.012	0.7765975, 0.936177	ELSPGPSR	0.99	A0A1S4A997_TOBAC	heterogeneous nuclear ribonucleoprotein 1-like OS=Nicotiana tabacum OX=4097 GN=LOC107795148 PE=4 SV=1	TR|A0A1S4A997|A0A1S4A997_TOBAC	63500756	77582048	88400896	89185040	57762720	42977572	60298616	63008464	63134152	74798464	67476736
659.341	2	22.77	0.88961875, 0.9499817, 0.96247596	AGQSQALVGASGSGK	1	A0A1S4ASK1_TOBAC	LOW QUALITY PROTEIN: ABC transporter B family member 19-like OS=Nicotiana tabacum OX=4097 GN=LOC107800765 PE=4 SV=1	TR|A0A1S4ASK1|A0A1S4ASK1_TOBAC	156614368	156742176	156262576	208370352	58411548	39003244	46035232	50855900	108180480	96435624	125608672
526.5524, 701.73346	3, 4	56.519	0.81522864, 0.86889905, 0.9217841, 0.92433286, 0.92637116, 0.94848317, 0.9487159, 0.95948124, 0.9719645	LVPYEIVNKDGKPYIQVK	1	BIP5_TOBAC	Luminal-binding protein 5 OS=Nicotiana tabacum OX=4097 GN=BIP5 PE=2 SV=1; Duplicate proteins: tr|A0A1S3Y2B1|A0A1S3Y2B1_TOBAC	SP|Q03685|BIP5_TOBAC	568766016	480427392	439930752	441495488	214358400	222531840	216381552	211335520	292095264	385122688	324075968
600.84705, 800.7932	3, 4	90.853	0.68509567, 0.94333416, 0.968829, 0.96891993, 0.96919805, 0.9698169, 0.9704849, 0.97212213	VSSLFSHPNLLPLLDHAIISVK	1	A0A1S3ZMS6_TOBAC	serine/threonine-protein kinase 16-like OS=Nicotiana tabacum OX=4097 GN=LOC107788431 PE=4 SV=1	TR|A0A1S4A454|A0A1S4A454_TOBAC;TR|A0A1S3ZMS6|A0A1S3ZMS6_TOBAC	971299968	1003577280	1055987392	1055150976	455892928	364965856	425879072	408860000	272582624	237545856	223413504
1171.56	2	78.684	0.9645789, 0.97103983	FEVDIKELPEQIDTSTYMPS	1	A0A1S3Y0E6_TOBAC	DEAD-box ATP-dependent RNA helicase 56-like OS=Nicotiana tabacum OX=4097 GN=LOC107770853 PE=4 SV=1	TR|A0A1S3Y0E6|A0A1S3Y0E6_TOBAC	190307104	123363488	101971792	146415456	149874256	140008416	134116768	160377888	100141824	100309528	100831296
555.3055, 924.8375, 924.8382	3, 5	71.172	0.587046, 0.6692233, 0.80803394, 0.8242183, 0.92658406, 0.9558546, 0.9559893, 0.95605946, 0.9574748, 0.9599532, 0.9641981	IEETIGFGKPTADVTEIHIPHINLK	0.99, 1.0	A0A1S4DLA7_TOBAC	uncharacterized protein LOC107830885 isoform X1 OS=Nicotiana tabacum OX=4097 GN=LOC107830885 PE=4 SV=1	TR|A0A1S4DKZ0|A0A1S4DKZ0_TOBAC;TR|A0A1S4DLA7|A0A1S4DLA7_TOBAC	1335132288	1628746752	1612302464	1784322048	1898535424	2059933952	2102029952	1606341504	1527887104	1250926720	1217495040
584.28906, 875.9294	2, 3	46.967	0.8818164, 0.9051456, 0.959654, 0.96132016, 0.96343476, 0.9652003, 0.9724575, 0.9727068	SIEFVENRPFNDQR	1	A0A1S4DCX3_TOBAC	trifunctional UDP-glucose 4,6-dehydratase/UDP-4-keto-6-deoxy-D-glucose 3,5-epimerase/UDP-4-keto-L-rhamnose-reductase RHM1 OS=Nicotiana tabacum OX=4097 GN=LOC107828454 PE=4 SV=1	TR|A0A1S4DCX3|A0A1S4DCX3_TOBAC	826115008	963459648	804187136	931765248	547661824	494666752	568553472	519385120	738582528	764955776	802640384
631.06006, 841.07697, 1261.1119	2, 3, 4	54.681	0.5488672, 0.9018127, 0.92076427, 0.93368715, 0.9474889, 0.9495026, 0.95333755, 0.9542127, 0.9568856, 0.9615045, 0.9618913, 0.9639019, 0.9642657, 0.9643754, 0.96468556, 0.9649445, 0.9654413, 0.96638566, 0.969915	SVEMHHEALQEALPGDNVGFNVK	1	EF1A_TOBAC	Elongation factor 1-alpha OS=Nicotiana tabacum OX=4097 PE=2 SV=1	SP|P43643|EF1A_TOBAC	5050948608	4878572032	3980366336	5813757952	3056381696	2424792320	3000392960	2864002560	3788927232	3944556544	3999276544
694.374	2	82.567	0.7029843, 0.91266316, 0.94432336, 0.9536083	LWLMLGQLEER	0.99	A0A1S4C7F5_TOBAC	protein STABILIZED1 OS=Nicotiana tabacum OX=4097 GN=LOC107815942 PE=4 SV=1	TR|A0A1S4C7F5|A0A1S4C7F5_TOBAC;TR|A0A1S4DKM0|A0A1S4DKM0_TOBAC	140738880	129124800	142347296	118206968	171121792	156124528	193168928	166042672	84587472	79023304	85134584
581.048	4	69.229	0.6010219, 0.7520219, 0.92606026, 0.94525594, 0.95549935, 0.9681914	FKPNLDKEKDPMAGIMDLMK	0.95	A0A1S3ZIH2_TOBAC	calcyclin-binding protein-like OS=Nicotiana tabacum OX=4097 GN=LOC107787168 PE=4 SV=1	TR|A0A1S3ZIH2|A0A1S3ZIH2_TOBAC	271560384	250830752	244043152	293992192	177636624	217069184	228041264	203803952	218873440	206991648	229282400
597.3338, 895.4975	2, 3	94.131	0.91591644, 0.9291961, 0.9518834, 0.95254934, 0.9646677, 0.96661586, 0.96994114, 0.97008413, 0.97098416	LLAVPLFELYDNVQR	1	A0A1S3X7S2_TOBAC	pre-mRNA cleavage factor Im 25 kDa subunit 2-like OS=Nicotiana tabacum OX=4097 GN=LOC107762129 PE=4 SV=1	TR|A0A1S3YAI1|A0A1S3YAI1_TOBAC;TR|A0A1S3X7S2|A0A1S3X7S2_TOBAC	146519792	187182944	193734992	210761680	936414912	131415912	165337312	188590752	311674464	562474048	541408384
524.83	2	45.463	0.95968634, 0.9661372, 0.96838945	SILAHVAPLK	0.99	A0A1S3XM95_TOBAC	Cleavage and polyadenylation specificity factor subunit 2 OS=Nicotiana tabacum OX=4097 GN=LOC107766765 PE=3 SV=1	TR|A0A1S3XM95|A0A1S3XM95_TOBAC	114340488	123139712	83150048	102929696	126154744	127404904	122978016	141367632	109394304	125491792	132419832
476.92856, 714.8893	2, 3	60.566	0.8913263, 0.9587737, 0.96183985, 0.9634888, 0.96602005, 0.9673464, 0.9693234	TAAEGLLALAQNEK	1	A0A1S4CBU7_TOBAC	Elongation factor Ts, mitochondrial OS=Nicotiana tabacum OX=4097 GN=LOC107817322 PE=3 SV=1	TR|A0A1S4CBU7|A0A1S4CBU7_TOBAC	754253504	786892352	810748160	824457472	649811200	649403520	607394368	687564224	766349312	754323072	731943552
760.41	2	79.969	0.96977925, 0.9702592	SSLDGILLPFSQSR	0.99	A0A1S4AC90_TOBAC	WD repeat-containing protein 43-like isoform X1 OS=Nicotiana tabacum OX=4097 GN=LOC107796022 PE=4 SV=1	TR|A0A1S4AC90|A0A1S4AC90_TOBAC;TR|A0A1S4AC42|A0A1S4AC42_TOBAC	241945696	200723904	188437184	206292608	127354936	100120024	106058928	101906128	185201536	165578608	169052784
479.26	2	31.147	0.869733, 0.9648271	SSGNLLGGPR	0.7	A0A1S3ZQD1_TOBAC	protein YLS9-like OS=Nicotiana tabacum OX=4097 GN=LOC107789445 PE=4 SV=1	TR|A0A1S3ZQD1|A0A1S3ZQD1_TOBAC;TR|A0A1S4DE63|A0A1S4DE63_TOBAC	114691800	118137504	118392640	124029760	115940096	110447888	114975904	114950328	119609056	113709648	129645232
424.533	3	48.36	0.8579115, 0.9165207, 0.9613439, 0.9710134	EWTHGGFFYK	0.92	A0A1S4DFW9_TOBAC	uncharacterized protein LOC107829272 OS=Nicotiana tabacum OX=4097 GN=LOC107829272 PE=4 SV=1	TR|A0A1S4DFW9|A0A1S4DFW9_TOBAC	122634312	121558360	119271048	156010896	99885000	91969712	83732432	100843688	113297488	112706328	141313440
756.426	2	53.755	0.94251376, 0.95421934, 0.971332	AAQSLTDAVVPIAQK	1	A0A1S3X437_TOBAC	carbon catabolite repressor protein 4 homolog 1-like OS=Nicotiana tabacum OX=4097 GN=LOC107761103 PE=4 SV=1	TR|A0A1S3X437|A0A1S3X437_TOBAC	146541392	128008528	111213808	123759768	125873456	122165224	118618672	127815024	152917728	164531520	142374704
504.94763, 756.91736	2, 3	34.842	0.9011656, 0.91133416, 0.95475626, 0.9597786, 0.9637319, 0.9655272, 0.9705695, 0.97202796	LEEVQPSKIEVNK	0.93, 0.99	A0A1S4A0V0_TOBAC	Coatomer subunit beta OS=Nicotiana tabacum OX=4097 GN=LOC107792487 PE=4 SV=1	TR|A0A1S4A0V0|A0A1S4A0V0_TOBAC	449343648	457533280	411196032	428768672	422308096	396574752	422069504	373891872	411688160	443635680	455652288
442.746	2	30.414	0.72411275, 0.92648315	IEPLGEAR	0.99	A0A1S4D040_TOBAC	glyoxysomal fatty acid beta-oxidation multifunctional protein MFP-a-like OS=Nicotiana tabacum OX=4097 GN=LOC107824491 PE=3 SV=1	TR|A0A1S4D439|A0A1S4D439_TOBAC;TR|A0A1S4D040|A0A1S4D040_TOBAC	18979884	20717586	48991696	20480646	94741264	85163176	122863200	70965072	81635648	80769512	52482496
393.266	2	47.285	0.7838541, 0.94387025, 0.9665905	VLLSVVR	1	A0A1S3Z812_TOBAC	LOW QUALITY PROTEIN: brefeldin A-inhibited guanine nucleotide-exchange protein 1 OS=Nicotiana tabacum OX=4097 GN=LOC107784009 PE=4 SV=1	TR|A0A1S3Z812|A0A1S3Z812_TOBAC;TR|A0A1S4C843|A0A1S4C843_TOBAC	107889320	110282096	94285640	108285472	102634752	83174240	96042952	90080360	89417904	78437176	100730368
530.774	2	19.011	0.93148875, 0.97152627	EALAQAQSSR	0.96	A0A1S4AJ05_TOBAC	guanine nucleotide exchange factor SPIKE 1 OS=Nicotiana tabacum OX=4097 GN=LOC107798217 PE=3 SV=1	TR|A0A1S3ZH84|A0A1S3ZH84_TOBAC;TR|A0A1S4AJ05|A0A1S4AJ05_TOBAC	64153816	59415336	68797488	68073112	49816080	53708876	49042348	56699616	58857232	73966624	63372400
579.349	2	57.397	0.8609696, 0.97262615, 0.9744809	LLLTLGSSPTR	1	A0A1S4C490_TOBAC	tankyrase-like OS=Nicotiana tabacum OX=4097 GN=LOC107814980 PE=4 SV=1	TR|A0A1S4C490|A0A1S4C490_TOBAC	170177408	147917984	167800464	150667952	74484016	59338644	57953940	53080644	99246048	86539600	94554000
415.553	3	57.089	0.6121192, 0.70691663, 0.9236528, 0.9571816	AFSLPSPFHNK	1	A0A1S3Y6A0_TOBAC	electron transfer flavoprotein-ubiquinone oxidoreductase, mitochondrial OS=Nicotiana tabacum OX=4097 GN=LOC107772731 PE=4 SV=1	TR|A0A1S3Y6A0|A0A1S3Y6A0_TOBAC	103880888	113499480	115077832	98428224	228548480	268873920	233840832	239599936	177249008	189367152	182806752
396.57175, 396.5722, 594.3539, 594.35443	2, 3	34.945	0.85705125, 0.9537202, 0.9601121, 0.9618, 0.9653527, 0.96590096, 0.96599436, 0.9671094, 0.969079, 0.9693506, 0.9695705, 0.96982527, 0.9711143	GVAVTTLGDVKK	0.76, 0.78, 0.86, 1.0	A0A1S4D5B0_TOBAC	Succinate--CoA ligase [ADP-forming] subunit beta, mitochondrial OS=Nicotiana tabacum OX=4097 GN=LOC107826036 PE=3 SV=1	TR|A0A1S4D5B0|A0A1S4D5B0_TOBAC	1537276032	1605294080	1547879040	1666858112	1870977408	1812606336	1978449408	1902502528	1836807040	1862513024	1880999040
590.802	2	31.874	0.96545	AYVQQLESSR	0.86	A0A1S3ZJ10_TOBAC	transcription factor HBP-1b(C38)-like OS=Nicotiana tabacum OX=4097 GN=LOC107787245 PE=4 SV=1	TR|A0A1S3Y3E9|A0A1S3Y3E9_TOBAC;TR|A0A1S3ZJ10|A0A1S3ZJ10_TOBAC;TR|A0A1S4B3T2|A0A1S4B3T2_TOBAC	29841108	29654094	35912936	29621212	47644528	59758084	49612424	50804748	42098152	41669856	41424904
377.53296, 565.7966	2, 3	39.008	0.65308607, 0.81191087, 0.8394776, 0.9204863, 0.96386045, 0.9666037, 0.96710545, 0.96992004	AHLGDLDYVK	0.96, 0.99	Q93XB9_TOBAC	Bax inhibitor 1 OS=Nicotiana tabacum OX=4097 GN=BI-1 PE=2 SV=1	TR|A0A1S3ZHH5|A0A1S3ZHH5_TOBAC;TR|Q93XB9|Q93XB9_TOBAC	161518960	154003008	179347808	168941968	238459680	209963680	223868688	226886832	199249232	204814848	216705680
478.24	2	52.973	0.9293769, 0.9427103, 0.96463543	FPTFNMAK	1	A0A1S3YBT0_TOBAC	RNA-binding protein 42-like OS=Nicotiana tabacum OX=4097 GN=LOC107774441 PE=4 SV=1	TR|A0A1S3YKE1|A0A1S3YKE1_TOBAC;TR|A0A1S4A830|A0A1S4A830_TOBAC;TR|Q9T2M4|Q9T2M4_TOBAC;TR|A0A1S3YBT0|A0A1S3YBT0_TOBAC;TR|A0A1S4BXW3|A0A1S4BXW3_TOBAC	145209232	154821504	113945024	131853008	115997688	99220064	96963960	106292808	134616752	134352256	127336768
638.827	2	79.773	0.7055698, 0.90043515, 0.95956224	DAAEEMLSGLLK	1	A0A1S3Z6Z3_TOBAC	Exocyst complex component OS=Nicotiana tabacum OX=4097 GN=LOC107783643 PE=3 SV=1	TR|A0A1S3Z6Z3|A0A1S3Z6Z3_TOBAC	136286720	158043360	161176656	140215168	148345872	133938736	135292352	126515608	154161088	152620992	156598560
894.753	3	54.237	0.8947175, 0.9432874, 0.9442236, 0.96716243, 0.9743184	EALEWLDDNQSAEKEDYEEKLK	1	BIP8_TOBAC	Luminal-binding protein 8 (Fragment) OS=Nicotiana tabacum OX=4097 GN=BIP8 PE=2 SV=1	SP|Q03686|BIP8_TOBAC	264901984	208202992	181244864	199851472	77767632	57825448	69951848	86022096	145479760	112640984	145596544
562.973	3	43.269	0.9404051, 0.9544979, 0.9646002	LAGDKLVDSENSVAIR	1	A0A1S3X3B5_TOBAC	protein TPLATE OS=Nicotiana tabacum OX=4097 GN=LOC107760733 PE=4 SV=1	TR|A0A1S3X3B5|A0A1S3X3B5_TOBAC	194650272	161257104	185375968	171399104	118129744	115617712	130969856	121545656	135382880	147473872	140947168
390.199	2	29.753	0.84573555, 0.96063983	AMMITGR	0.82	A0A1S3X1K1_TOBAC	uncharacterized protein LOC107815611 OS=Nicotiana tabacum OX=4097 GN=LOC107815611 PE=4 SV=1	TR|A0A1S3X1K1|A0A1S3X1K1_TOBAC;TR|A0A1S4C6K5|A0A1S4C6K5_TOBAC	49000776	55317968	70669904	59733108	126476784	125816656	126251088	104875488	97303944	103444720	100374336
708.6781, 1062.5121	2, 3	73.571	0.85657495, 0.923717, 0.9311483, 0.9477809, 0.95223266, 0.9530343, 0.9653187, 0.9681966	AFQHVASYDSAVSEWLWK	0.95, 1.0	Q9FPL3_TOBAC	Phosphoribosylaminoimidazolecarboxamide formyltransferase/IMP cyclohydrolase OS=Nicotiana tabacum OX=4097 GN=purH PE=2 SV=1	TR|Q9FPL3|Q9FPL3_TOBAC	1117182592	1043536256	992205184	1079498368	1163794560	1235908096	1192671488	1091504640	1063255552	1128882944	1035413824
994.552	2	79.975	0.95389724, 0.96520615, 0.9653843, 0.9722548	LVGTVETPDVPFSSISVIK	0.99	A0A1S4D7B3_TOBAC	farnesylcysteine lyase OS=Nicotiana tabacum OX=4097 GN=LOC107826766 PE=4 SV=1	TR|A0A1S4D7B3|A0A1S4D7B3_TOBAC	134134688	135853840	131686848	116490816	259028112	300599968	234588848	271016672	193535104	169814336	180079472
994.419	2	63.608	0.6673525, 0.8731369, 0.9345151, 0.9565508, 0.96086985	EC[160.0307]ENLGFSGLALC[160.0307]SDC[160.0307]R	1	A0A1S3ZYK0_TOBAC	15 kDa selenoprotein-like OS=Nicotiana tabacum OX=4097 GN=LOC107791754 PE=4 SV=1		225426528	230112048	226541824	178247888	195043888	165809440	175088416	162283968	201519088	224580448	239061136
543.249	2	33.84	0.93690324, 0.96409255	FQYEDEVR	1	A0A1S3ZU85_TOBAC	crooked neck-like protein 1 OS=Nicotiana tabacum OX=4097 GN=LOC107790486 PE=4 SV=1	TR|A0A1S3YIF2|A0A1S3YIF2_TOBAC;TR|A0A1S3ZU85|A0A1S3ZU85_TOBAC	89459224	89281072	65772216	96725224	80944952	84087960	106957200	72300400	111596568	94957184	78106264
466.265	3	60.708	0.95482135, 0.9618085	DLKPENLLLDAR	1	A0A1S4AZF8_TOBAC	Non-specific serine/threonine protein kinase OS=Nicotiana tabacum OX=4097 GN=LOC107802840 PE=4 SV=1	TR|A0A1S4AZF8|A0A1S4AZF8_TOBAC	61584960	66657092	78058176	56491732	104909808	115487536	95554160	112160768	105230048	95370392	91606128
706.903	2	81.571	0.9027635, 0.94475466, 0.9654559	ELLSLPLTELER	1	A0A1S4CDF3_TOBAC	protein RRC1-like isoform X1 OS=Nicotiana tabacum OX=4097 GN=LOC107817815 PE=4 SV=1	TR|A0A1S4CDF3|A0A1S4CDF3_TOBAC	134419392	159140768	157511712	178589024	160741440	148111872	155463312	152464000	177771344	163431552	165762720
382.549	3	39.052	0.9272897, 0.956874, 0.9602452, 0.9634853	KFLDPELQR	0.93	A0A1S3ZV02_TOBAC	heat shock 70 kDa protein 15-like OS=Nicotiana tabacum OX=4097 GN=LOC107790714 PE=3 SV=1	TR|A0A1S3ZV02|A0A1S3ZV02_TOBAC	181826352	164403632	134895152	142912960	113920480	84222976	127474432	122381848	134048856	135402720	156432192
498.22	2	17.53	0.95022136, 0.9539842, 0.95421994	QGYGYHDR	0.88	A0A0M4JNE9_TOBAC	ribosomal protein S3 OS=Nicotiana tabacum OX=4097 GN=rps3 PE=3 SV=1	TR|A0A0M4JNE9|A0A0M4JNE9_TOBAC	67196752	74616416	71987952	85075000	40662080	49003160	46598060	40611372	64050584	62869416	57642988
721.00256, 1081.0	2, 3	70.377	0.90169716, 0.9262888, 0.9601855, 0.96042395, 0.9605678, 0.9620516, 0.9634184, 0.9645483	DNLTLWTSDLPEDAEDAQK	1	Q948K3_TOBAC	14-3-3 protein OS=Nicotiana tabacum OX=4097 GN=D75 PE=2 SV=1	TR|Q948K3|Q948K3_TOBAC	498135392	708043456	796362560	817956288	737925184	802511808	728539904	723514944	833305152	777295168	804515456
580.8185, 774.0886, 774.0888	3, 4	77.202	0.5974149, 0.6686122, 0.8263633, 0.82731706, 0.8648911, 0.93322647, 0.95125896, 0.95640045, 0.9582216, 0.9644306, 0.9687376, 0.97014016	VFKPYEPVFAVVQIGSHQFK	1	A0A1S3Y2A9_TOBAC	50S ribosomal protein L21, mitochondrial-like OS=Nicotiana tabacum OX=4097 GN=LOC107771496 PE=3 SV=1	TR|A0A1S3Y2A9|A0A1S3Y2A9_TOBAC	614356736	643197952	681381696	617436736	489358976	436198528	489088960	467029312	437522432	427061600	424409536
452.927	3	61.085	0.8332531, 0.93776023, 0.95782727, 0.96301687	VLWAIQDLDRK	1	A0A1S3ZYR2_TOBAC	Transcription elongation factor spt6 OS=Nicotiana tabacum OX=4097 GN=LOC107791867 PE=3 SV=1	TR|A0A1S3ZYR2|A0A1S3ZYR2_TOBAC	133477400	127714768	92989016	132343824	122100080	130904672	126095504	130082304	117355416	143623936	152424736
545.291	2	30.22	0.9510668, 0.95996064	AIAAAAAASNMK	0.99	A0A1S4CFA0_TOBAC	protein TIME FOR COFFEE-like isoform X4 OS=Nicotiana tabacum OX=4097 GN=LOC107824835 PE=4 SV=1	TR|A0A1S4CFA0|A0A1S4CFA0_TOBAC;TR|A0A1S4D1I8|A0A1S4D1I8_TOBAC	104985144	88755272	80859168	109949144	67612360	74029976	70710384	97514608	85678464	91327800	90109008
377.56424, 377.56454, 565.5086, 565.84283, 565.84344	2, 3	39.617	0.77028024, 0.7928138, 0.9263689, 0.92790484, 0.9481403, 0.9540697, 0.9560519, 0.95614225, 0.95809674, 0.9600678, 0.9610789, 0.96152246, 0.9624152, 0.9628498, 0.9635124, 0.9636149, 0.9657, 0.96706635, 0.96776736	SKTELLAQLK	0.85, 0.91, 0.99, 1.0	A0A1S4CTD4_TOBAC	60S ribosomal protein L35-like OS=Nicotiana tabacum OX=4097 GN=LOC107822355 PE=3 SV=1	TR|A0A1S3YFW2|A0A1S3YFW2_TOBAC;TR|A0A1S4CTD4|A0A1S4CTD4_TOBAC;TR|A0A1S4CTP0|A0A1S4CTP0_TOBAC	13973164032	13867162624	12756845568	14712146944	9566665728	8740233216	9894671360	9603336192	11873525760	12341136384	12664260608
405.8758, 608.3104	2, 3	28.307	0.56406474, 0.9216229, 0.9616177, 0.9651641	AFNHISGNIDK	0.68, 0.91	A0A1S4C432_TOBAC	Structural maintenance of chromosomes protein OS=Nicotiana tabacum OX=4097 GN=LOC107814936 PE=3 SV=1	TR|A0A1S4C432|A0A1S4C432_TOBAC	114411536	103811200	124931008	97883152	155075200	178608288	183330496	163953632	146369232	128633008	157007504
482.98682, 643.6465	3, 4	50.217	0.8421107, 0.8802514, 0.95085055, 0.9521244, 0.96375716, 0.96622235, 0.9696307	ETLIYLSHLDHDDTEK	0.99, 1.0	A0A1S3XMN5_TOBAC	protein EXPORTIN 1A isoform X1 OS=Nicotiana tabacum OX=4097 GN=LOC107766762 PE=4 SV=1	TR|A0A1S3XMN5|A0A1S3XMN5_TOBAC	629715200	785692672	833439296	800395200	813600256	796695552	744387328	807005504	844342272	784592192	806982848
657.856	2	44.654	0.96035635, 0.96434754, 0.9727788	QLQEQVVSDLR	1	A0A1S3Y1B2_TOBAC	probable pectin methyltransferase QUA2 OS=Nicotiana tabacum OX=4097 GN=LOC107770974 PE=4 SV=1	TR|A0A1S3Y1B2|A0A1S3Y1B2_TOBAC	153831616	152355248	143047792	167435280	92237272	77153816	84951752	90873952	123009848	122473208	133142408
481.25	3	63.151	0.797338, 0.9566806, 0.9649207	TVEEIFKDFSAR	1	A0A1S3YCQ4_TOBAC	PHD finger protein ALFIN-LIKE 2-like OS=Nicotiana tabacum OX=4097 GN=LOC107774675 PE=4 SV=1	TR|A0A1S3YCQ4|A0A1S3YCQ4_TOBAC	119917336	95570600	104274952	85701576	112523592	133284832	125700192	130317328	124620008	134576208	118254680
396.243	2	56.609	0.95904046, 0.9729699	FGLQAKK	0.96	A0A1S4BW99_TOBAC	protein phosphatase 2C 29-like OS=Nicotiana tabacum OX=4097 GN=LOC107762463 PE=4 SV=1	TR|A0A1S3X966|A0A1S3X966_TOBAC;TR|A0A1S4BW99|A0A1S4BW99_TOBAC;TR|A0A1S4A3P4|A0A1S4A3P4_TOBAC;TR|A0A1S4B9K3|A0A1S4B9K3_TOBAC	0	1.07064e+06	0	0	168572640	148537776	258152496	279677376	102004208	93236528	109345984
423.544	3	41.519	0.76845306, 0.94655085, 0.96236295, 0.9678006	FASFHNNYLR	1	A0A1S3X0D0_TOBAC	acetylajmalan esterase-like OS=Nicotiana tabacum OX=4097 GN=LOC107759927 PE=3 SV=1	TR|A0A1S3X0D0|A0A1S3X0D0_TOBAC	97485000	105911656	100725920	93523632	135460112	140158096	165028992	142005712	119282776	124432392	128627000
425.5779, 637.8634	2, 3	48.052	0.742185, 0.861804, 0.9280699, 0.9296782, 0.92981315, 0.95647657, 0.9653945, 0.96629184	EAVVMPIKYPK	0.95, 0.98	A0A1S4B058_TOBAC	katanin p60 ATPase-containing subunit A-like 2 isoform X1 OS=Nicotiana tabacum OX=4097 GN=LOC107803103 PE=4 SV=1	TR|A0A1S4B058|A0A1S4B058_TOBAC;TR|A0A1S4CYI9|A0A1S4CYI9_TOBAC	545824064	481891680	410204832	503435584	182946768	115430744	116506016	136736720	304297280	352429632	344115552
1080.51	3	74.778	0.8672813, 0.8754003, 0.9161596, 0.9581152, 0.9613586	VVIDASDDYEQLLKEEPQIEFSGEEGSGR	1	A0A1S4AFB0_TOBAC	splicing factor 3A subunit 3-like OS=Nicotiana tabacum OX=4097 GN=LOC107796993 PE=4 SV=1	TR|A0A1S4AFB0|A0A1S4AFB0_TOBAC	150907456	226959840	257803824	251150256	250405776	286853312	260507280	256013344	178164496	175685328	195693840
521.781	2	37.586	0.970496	LGPLVDESGR	1	A0A1S3ZQ95_TOBAC	Inositol polyphosphate multikinase OS=Nicotiana tabacum OX=4097 GN=LOC107789213 PE=3 SV=1	TR|A0A1S4C602|A0A1S4C602_TOBAC;TR|A0A1S3ZQ95|A0A1S3ZQ95_TOBAC	75150264	79562304	81925656	87623016	57580540	62362932	74186824	55037620	66437384	82817024	71601848
428.23654, 641.85156	2, 3	56.236	0.9653005, 0.96909785, 0.9700175, 0.9724486	LHDAMLNSILR	0.98, 1.0	A0A1S4A2P0_TOBAC	ABC transporter C family member 2-like OS=Nicotiana tabacum OX=4097 GN=LOC107793093 PE=4 SV=1	TR|A0A1S4A2P0|A0A1S4A2P0_TOBAC	196221472	201856368	194343568	213157456	163209440	153739104	169122192	153472096	147198544	171130992	174628944
556.254	3	28.251	0.9138972, 0.9610916, 0.96435446	ELHSATNNFNYDNK	1	A0A1S4BRR9_TOBAC	PTI1-like tyrosine-protein kinase At3g15890 OS=Nicotiana tabacum OX=4097 GN=LOC107811212 PE=3 SV=1	TR|A0A1S4BRR9|A0A1S4BRR9_TOBAC	113276216	107356672	145221152	119254872	112107472	118757184	115806480	122757024	125057680	128269904	130300088
794.125	4	65.172	0.7851823, 0.8395606, 0.9412076, 0.946404, 0.959503, 0.9624221, 0.9685876	HREEFDEEKEPDEMVLSGWTPALATEK	1	A0A1S4CTN8_TOBAC	SUMO-activating enzyme subunit 2-like OS=Nicotiana tabacum OX=4097 GN=LOC107822439 PE=4 SV=1	TR|A0A1S4CTN8|A0A1S4CTN8_TOBAC	153161616	148330960	163732640	136740928	237167920	275333696	316718240	265683328	199841248	260399984	212868624
561.756	2	52.752	0.8585881, 0.9494775, 0.9607539	SMSFYQGFR	1	A0A1S4CRE5_TOBAC	Xyloglucan endotransglucosylase/hydrolase OS=Nicotiana tabacum OX=4097 GN=LOC107821674 PE=3 SV=1	TR|A0A1S4CRE5|A0A1S4CRE5_TOBAC	88514032	108322424	91343848	90058944	123257072	154641536	107616560	133514216	140289280	122177752	134149232
582.236	2	18.428	0.9531412, 0.966292, 0.9685051	APMGEDDSGRE	0.99	A0A1S4C3M1_TOBAC	DExH-box ATP-dependent RNA helicase DExH12-like OS=Nicotiana tabacum OX=4097 GN=LOC107814777 PE=4 SV=1	TR|A0A1S4DQ45|A0A1S4DQ45_TOBAC;TR|A0A1S4C3M1|A0A1S4C3M1_TOBAC	50953836	65830740	75152736	59270640	82668192	78326232	82721160	84750904	67150736	74427176	80453752
560.9361, 840.89935	2, 3	43.429	0.66179836, 0.9048978, 0.9414269, 0.9416585, 0.96246874, 0.9688758, 0.9700201, 0.97057825, 0.97257024	GRPLAYTPFC[160.0307]DNNR	0.95, 0.99	A0A1S4CHP7_TOBAC	UDP-glucose:glycoprotein glucosyltransferase-like isoform X1 OS=Nicotiana tabacum OX=4097 GN=LOC107818951 PE=4 SV=1		575985600	605815296	573175040	611321600	430978336	424394112	497698560	438172576	581149376	588073984	555261312
536.789	2	39.058	0.69080955, 0.92181885, 0.9305433	QITVSYAYK	0.95	A0A1S4B6E2_TOBAC	splicing factor 3B subunit 4-like OS=Nicotiana tabacum OX=4097 GN=LOC107805053 PE=4 SV=1	TR|A0A1S4B6E2|A0A1S4B6E2_TOBAC;TR|A0A1S3XCH4|A0A1S3XCH4_TOBAC	85897184	65305584	72071840	72512768	106164880	98160504	113224640	109171568	87121776	104257888	100988760
648.808	2	25.005	0.9211268, 0.930212, 0.9523236	GSEANSSAVSYPK	0.83	A0A1S4DMY4_TOBAC	threonine--tRNA ligase, mitochondrial 1-like OS=Nicotiana tabacum OX=4097 GN=LOC107831509 PE=4 SV=1	TR|A0A1S4DMY4|A0A1S4DMY4_TOBAC	109773080	116742552	106138064	99756232	109828992	121098512	119381920	118214800	118038808	101056616	114904576
923.476	2	71.439	0.535341, 0.86436325, 0.9675842	VESSGLSLENIVEQDVK	1	A0A1S3YH99_TOBAC	monothiol glutaredoxin-S15, mitochondrial-like OS=Nicotiana tabacum OX=4097 GN=LOC107776272 PE=4 SV=1	TR|A0A1S3YH99|A0A1S3YH99_TOBAC	142370576	133853576	212683808	144770640	178731264	214791200	140225616	135153264	187977248	192805168	168148272
588.6366, 588.63684, 588.63696, 882.439, 882.4424, 882.4484, 882.4497, 882.45026, 882.45087, 882.45123, 882.4514, 882.45166, 882.45184, 882.45215, 882.45245, 882.45276, 882.4539	2, 3	78.8	0.5386238, 0.55882156, 0.5617045, 0.65586895, 0.67378825, 0.7093485, 0.7179768, 0.72767204, 0.73445076, 0.7345351, 0.7361354, 0.74611974, 0.747413, 0.7790066, 0.78186375, 0.7918722, 0.79368967, 0.79496896, 0.79522705, 0.7963962, 0.79874915, 0.8140548, 0.81764877, 0.8427121, 0.86501825, 0.87977666, 0.8803331, 0.881554, 0.88552445, 0.8905686, 0.8913157, 0.89162797, 0.8975817, 0.8999925, 0.90524006,…	TITLEVESSDTIDNVK	0.66, 0.69, 0.75, 0.8, 0.87, 0.89, 0.9, 0.94, 0.96, 0.98, 0.99, 1.0	A0A1S4C0C1_TOBAC	ubiquitin-40S ribosomal protein S27a-like OS=Nicotiana tabacum OX=4097 GN=LOC107813709 PE=4 SV=1	TR|A0A1S4AYX2|A0A1S4AYX2_TOBAC;TR|A0A1S4CB03|A0A1S4CB03_TOBAC;TR|A0A1S3XVQ1|A0A1S3XVQ1_TOBAC;TR|C7ENV4|C7ENV4_TOBAC;TR|A0A1S4DA65|A0A1S4DA65_TOBAC;TR|A0A1S4AJN0|A0A1S4AJN0_TOBAC;TR|A0A1S3X8Y6|A0A1S3X8Y6_TOBAC;TR|A0A1S4C0C1|A0A1S4C0C1_TOBAC;TR|A0A1S3XRD6|A0A1S3XRD6_TOBAC;TR|A0A1S3YUW6|A0A1S3YUW6_TOBAC	1440330752	1075918592	1763248640	1145940992	1420790912	1266998656	1498247040	1639684224	1083774336	1259275392	1412432128
699.736	3	88.397	0.9566281, 0.9567753, 0.957245, 0.9710988	LTPSGLLLSVLQQDSEIRK	1	A0A1S3X1K1_TOBAC	uncharacterized protein LOC107815611 OS=Nicotiana tabacum OX=4097 GN=LOC107815611 PE=4 SV=1	TR|A0A1S3X1K1|A0A1S3X1K1_TOBAC;TR|A0A1S4C6K5|A0A1S4C6K5_TOBAC	165090144	166926752	183623984	173110832	380630784	379351392	345007808	364360160	196288832	182563568	164624192
798.699	3	69.362	0.91278005, 0.9692248, 0.9749723	n[43.0184]MEAGDEALEMVDSKDLQQQSK	0.99	A0A1S4DLE6_TOBAC	huntingtin-interacting protein K-like OS=Nicotiana tabacum OX=4097 GN=LOC107831008 PE=4 SV=1		249164400	230839616	334609216	291713824	107982072	92431616	109958336	86485216	193762304	203450688	181209200
423.719	2	18.161	0.7836379, 0.95490354	AEIQTER	1	A0A1S4C1C1_TOBAC	trafficking protein particle complex subunit 13-like OS=Nicotiana tabacum OX=4097 GN=LOC107814062 PE=4 SV=1	TR|A0A1S4AIG8|A0A1S4AIG8_TOBAC;TR|A0A1S4C1C1|A0A1S4C1C1_TOBAC	46406800	38690204	51271772	47339992	38114712	42104880	46207664	41190300	49775760	43150168	48773100
669.3206, 1003.47687	2, 3	27.858	0.90710735, 0.9343937, 0.9559962, 0.9563713, 0.9586319, 0.9664873, 0.96687835, 0.96831137	VAAYQATPEADSGSGTQPAGK	1	A0A1S3XQS5_TOBAC	nuclear pore complex protein NUP98A-like OS=Nicotiana tabacum OX=4097 GN=LOC107767733 PE=4 SV=1	TR|A0A1S3XQS5|A0A1S3XQS5_TOBAC	338205120	331403552	375487136	371760704	404865184	437360032	434859264	422734976	409995488	425572992	422675776
561.0345, 747.70807	3, 4	63.045	0.78915143, 0.8002174, 0.8185875, 0.901152, 0.92100334, 0.9393122, 0.952187, 0.95821714, 0.96695036, 0.9722796	EAHHLLMNFEEPLKDYVR	0.86, 1.0	A0A0K0XR75_TOBAC	Sorting nexin 1-like protein OS=Nicotiana tabacum OX=4097 GN=ATG20 PE=2 SV=1	TR|A0A0K0XR75|A0A0K0XR75_TOBAC;TR|A0A1S3Y6G3|A0A1S3Y6G3_TOBAC	575761600	609596096	614879360	558016128	497828832	479011744	522957856	546302272	573371520	592862464	543617024
590.347	2	42.04	0.94874793, 0.96531075, 0.9705354	VVHLADGSIIR	0.99	A0A1S4CAF5_TOBAC	FAD-dependent urate hydroxylase-like isoform X1 OS=Nicotiana tabacum OX=4097 GN=LOC107816709 PE=4 SV=1	TR|A0A1S4CAF5|A0A1S4CAF5_TOBAC	54051880	59881744	63688792	36622220	131861704	123688312	125403184	107774136	100932048	106567456	95045200
430.235	2	21.495	0.8921524, 0.9649925	EQNVTIR	0.99	A0A1S4DB73_TOBAC	nicotinamidase 1-like isoform X1 OS=Nicotiana tabacum OX=4097 GN=LOC107827940 PE=4 SV=1	TR|A0A1S4DB73|A0A1S4DB73_TOBAC	15862004	22949080	15872930	9935824	68214304	102514256	100183584	92026432	49815836	60016904	60928008
572.285	2	57.253	0.911275	AC[160.0307]GSGLFYLR	0.76	A0A1S3XGV3_TOBAC	putative ribosome biogenesis protein C8F11.04 OS=Nicotiana tabacum OX=4097 GN=LOC107765074 PE=4 SV=1		120042024	120338480	69934752	93727616	66971416	71496224	54599184	57299484	88741400	94535688	78071832
843.033	3	61.933	0.59471816, 0.9494345, 0.9633452, 0.9664148, 0.96768916	FGEWDENDPQSADNYTHIFNK	1	A0A1S4C8R6_TOBAC	RPM1-interacting protein 4-like isoform X1 OS=Nicotiana tabacum OX=4097 GN=LOC107816428 PE=4 SV=1	TR|A0A1S4C8R6|A0A1S4C8R6_TOBAC	165600256	194541024	213492656	148465328	194740320	214519808	211235488	200215456	213253920	215181328	221735984
797.737	3	61.157	0.87467396, 0.889585, 0.954988, 0.9664979	AVENQLAVHSGGSSPYTYLELR	1	A0A1S3ZAX2_TOBAC	OTU domain-containing protein 6B-like OS=Nicotiana tabacum OX=4097 GN=LOC107784889 PE=4 SV=1	TR|A0A1S3ZAX2|A0A1S3ZAX2_TOBAC	229241120	215189840	189222384	224383024	147852944	177743504	126127960	178629520	180842032	138199152	172974800
814.059	3	81.889	0.64332986, 0.90598875, 0.9201533, 0.94638425, 0.9535324	FYYDLQNELYTSPFAIYHR	1	A0A1S3Z1F3_TOBAC	ferredoxin-dependent glutamate synthase, chloroplastic-like OS=Nicotiana tabacum OX=4097 GN=LOC107781744 PE=4 SV=1	TR|A0A1S3Z1F3|A0A1S3Z1F3_TOBAC	192316944	177469568	172699824	164479232	199620320	254499488	352174048	273930912	145391632	142831840	130265352
915.4794, 1220.3032	3, 4	92.387	0.7628802, 0.8273352, 0.9184975, 0.95308113, 0.9577546, 0.9584259, 0.96092415, 0.9626413, 0.9635787, 0.9644424, 0.9647453, 0.96829575, 0.96869814, 0.96926934, 0.9720562	VLTLDGAIQHTENGGFPYTEMIVHLPLGSIPNPK	1	PMT4_TOBAC	Putrescine N-methyltransferase 4 OS=Nicotiana tabacum OX=4097 GN=PMT4 PE=3 SV=1	SP|Q9SEH4|PMT4_TOBAC	2362777344	3633723136	3931880704	3153907200	2112256640	2070069632	1875262848	2109795840	743035328	592628992	568758016
515.283	2	20.154	0.953777	GEDVSPGLKK	0.89	A0A1S4CJ94_TOBAC	50S ribosomal protein L25-like OS=Nicotiana tabacum OX=4097 GN=LOC107819634 PE=4 SV=1	TR|A0A1S4CJ94|A0A1S4CJ94_TOBAC	46161196	50037664	45760232	58198784	36802264	35615128	34694292	31284342	33523336	47672712	47162304
683.98	3	18.188	0.8862514, 0.9374326, 0.9395777, 0.9653601	QANSNANSHSNANHTMPVR	1	A0A1S4BJ74_TOBAC	la-related protein 1C-like OS=Nicotiana tabacum OX=4097 GN=LOC107808891 PE=4 SV=1	TR|A0A1S3ZIE4|A0A1S3ZIE4_TOBAC;TR|A0A1S4BJ74|A0A1S4BJ74_TOBAC	138109104	131970848	145725008	131748536	82777536	85637144	86439440	85509240	134293808	108284608	143788976
409.231	2	25.103	0.974485	AGSNSILR	0.87	A0A1S4DS49_TOBAC	alpha-glucan water dikinase, chloroplastic-like isoform X1 OS=Nicotiana tabacum OX=4097 GN=LOC107832610 PE=4 SV=1	TR|A0A1S4B677|A0A1S4B677_TOBAC;TR|A0A1S4DS54|A0A1S4DS54_TOBAC;TR|A0A1S4DS49|A0A1S4DS49_TOBAC	29799496	28826438	24611950	39034364	42106236	41848604	43288768	37948636	27813078	36716636	39023036
552.26245, 827.88885	2, 3	35.108	0.7391842, 0.85088634, 0.9371365, 0.95822346, 0.96586055, 0.96601224, 0.9672902, 0.9687576	HHETGESLPEDIYK	0.99, 1.0	A0A1S4D9L2_TOBAC	organellar oligopeptidase A, chloroplastic/mitochondrial-like isoform X1 OS=Nicotiana tabacum OX=4097 GN=LOC107827474 PE=3 SV=1	TR|A0A1S4D9L2|A0A1S4D9L2_TOBAC;TR|A0A1S4A0F1|A0A1S4A0F1_TOBAC	544262208	622737984	613229056	568931072	640328256	625254464	725455488	666561664	692331264	691665344	693481664
1047.87	3	89.764	0.9456841, 0.9581737, 0.9590219, 0.96577567	FQTDPPLPLPELNLQPDPWTSHC[160.0307]IAVR	1	A0A1S4BJ78_TOBAC	heme-binding protein 2-like OS=Nicotiana tabacum OX=4097 GN=LOC107808855 PE=4 SV=1		133088528	131871832	154757760	116338904	473936064	522078848	448330368	514144768	226569632	218698096	222917024
482.304	2	33.425	0.9023682, 0.9670305, 0.9695854	VGLHPTVIK	0.99	A0A1S3YR19_TOBAC	zinc finger CCCH domain-containing protein 24-like isoform X1 OS=Nicotiana tabacum OX=4097 GN=LOC107778852 PE=3 SV=1	TR|A0A1S3YRU2|A0A1S3YRU2_TOBAC;TR|A0A1S3YHP8|A0A1S3YHP8_TOBAC;TR|A0A1S3YR19|A0A1S3YR19_TOBAC	104289392	105811208	80727024	107459824	79203096	67225728	64525832	78664704	90433704	100956976	82603440
870.907	2	40.586	0.8656424, 0.9473075, 0.9514692	FNYSSGQPAPESITDK	0.93	A0A1S3Z1S2_TOBAC	phosphoglucomutase, chloroplastic-like isoform X1 OS=Nicotiana tabacum OX=4097 GN=LOC107782098 PE=4 SV=1	TR|A0A1S3Z1S2|A0A1S3Z1S2_TOBAC	100619528	107770832	107208792	104444232	190525136	179320320	191079552	182334384	154895648	163640752	151016192
744.40027, 1116.0977	2, 3	94.735	0.9575932, 0.9577702, 0.9593403, 0.96433663, 0.9676933, 0.9679073, 0.9681278, 0.97353804	FFIGELDSTSPPIPELEIVK	1	A0A1S4BFP2_TOBAC	cytochrome b5-like OS=Nicotiana tabacum OX=4097 GN=LOC107807722 PE=3 SV=1	TR|A0A1S4BFP2|A0A1S4BFP2_TOBAC	766882240	760506304	1190819200	632314240	984580736	835996992	698950336	583906432	726645440	665020800	610948544
612.271	2	24.539	0.9627331, 0.96872526	SLMDHDQYSK	0.99	A0A1S4DJ29_TOBAC	Glycine cleavage system H protein OS=Nicotiana tabacum OX=4097 GN=LOC107830384 PE=3 SV=1	TR|A0A1S4DJ29|A0A1S4DJ29_TOBAC	78586208	70622960	61030008	62377608	72088280	62412432	59061420	51421992	69270984	74113624	75590416
796.709, 796.70935	3	77.834	0.6340517, 0.8152344, 0.92556864, 0.9431069, 0.949526, 0.95710963	WDQGVEFVESVESLDEHNLR	0.99, 1.0	A0A1S4C2M4_TOBAC	nuclear pore complex protein GP210-like OS=Nicotiana tabacum OX=4097 GN=LOC107814409 PE=4 SV=1	TR|A0A1S4C2M4|A0A1S4C2M4_TOBAC	315066560	308949504	331287520	297359872	383377728	367698144	390024928	354770304	370311168	326507712	318814816
401.89627, 602.341	2, 3	43.371	0.86504066, 0.9289032, 0.9561088, 0.9563531, 0.97066045, 0.9721365	LLVESDFRPK	0.98, 1.0	A0A1S4AA92_TOBAC	xanthine dehydrogenase 1-like isoform X1 OS=Nicotiana tabacum OX=4097 GN=LOC107795439 PE=4 SV=1	TR|A0A1S4AA92|A0A1S4AA92_TOBAC	118914688	112907424	143425184	113318440	229346192	227801120	290819712	222308480	156795584	180575024	191381552
651.867	2	18.465	0.95035124, 0.9591808, 0.9727486	KLEHLNVAHNK	0.98	A0A1S4DQK4_TOBAC	leucine-rich repeat extensin-like protein 6 OS=Nicotiana tabacum OX=4097 GN=LOC107832384 PE=4 SV=1	TR|A0A1S4DQK4|A0A1S4DQK4_TOBAC	80575536	64752904	57546072	44815720	78968960	81525912	83874064	89722224	76835400	87882536	92008248
788.081	3	69.41	0.83776957, 0.9608613, 0.9644233, 0.9737805	NLSLPEPVDGDPDILKENLQR	1	A0A1S4AFH8_TOBAC	protein fluG-like isoform X1 OS=Nicotiana tabacum OX=4097 GN=LOC107797053 PE=3 SV=1	TR|A0A1S4AFH8|A0A1S4AFH8_TOBAC	123856504	139031600	117019040	139212416	217903520	240399968	232624000	223156736	206244000	177105568	223359440
573.324	2	36.571	0.9121848, 0.9226022	HIVVPNPDVR	0.98	A0A1S4DIV3_TOBAC	ATP-dependent zinc metalloprotease FTSH 11, chloroplastic/mitochondrial-like isoform X1 OS=Nicotiana tabacum OX=4097 GN=LOC107830288 PE=3 SV=1	TR|A0A1S4DIV3|A0A1S4DIV3_TOBAC	141201552	146014960	142647152	156792256	117101856	124846848	135436800	117946536	140328192	137898528	164773920
475.241	2	30.084	0.92737645, 0.9473959	QEFLEQR	1	A0A1S3YT42_TOBAC	sorting nexin 2B-like OS=Nicotiana tabacum OX=4097 GN=LOC107779398 PE=4 SV=1	TR|A0A1S3YT42|A0A1S3YT42_TOBAC	82184560	88489912	93526552	91653808	75945808	60007596	61869416	78690416	79898480	69198544	83308144
544.807	2	45.283	0.721408	GSISLASQLGR	0.9	A0A1S4BDJ9_TOBAC	aspartyl protease family protein 2-like OS=Nicotiana tabacum OX=4097 GN=LOC107807180 PE=3 SV=1	TR|A0A1S4BDJ9|A0A1S4BDJ9_TOBAC	81589704	97922304	78000936	91859776	131970424	121424920	133624880	130643136	94777696	98453704	109956512
965.96	2	48.431	0.94866407, 0.9588874, 0.96699446	IAVDEIPEPTETSDASEK	0.99	A0A1S4CP19_TOBAC	Dihydrolipoamide acetyltransferase component of pyruvate dehydrogenase complex OS=Nicotiana tabacum OX=4097 GN=LOC107820956 PE=3 SV=1	TR|A0A1S4CP19|A0A1S4CP19_TOBAC	87091344	88000024	86803456	100011472	282819200	295665536	267172768	291609952	208826944	190024256	212303104
985.61884, 1231.7721	4, 5	29.088	0.73429465, 0.76659435, 0.8537684, 0.9049525, 0.94788736, 0.9541956, 0.9549576, 0.95600885, 0.958111, 0.9593669, 0.962875, 0.96360403, 0.9692857	EVEKEVPVDGDESSDEEETSETSPSEEEGDEDDSEKPEDEKKPK	0.92, 0.97	A0A1S4C9T5_TOBAC	endoplasmin homolog OS=Nicotiana tabacum OX=4097 GN=LOC107816677 PE=3 SV=1	TR|A0A1S4C9T5|A0A1S4C9T5_TOBAC	903816064	850343040	1016511232	1064405056	238265120	184976432	176051712	217494768	536074016	620972736	661209216
517.798	2	54.522	0.90122384, 0.9434725, 0.96778333	NLYIVDAVK	0.96	A0A1S3ZRA8_TOBAC	uncharacterized protein LOC107789592 OS=Nicotiana tabacum OX=4097 GN=LOC107789592 PE=4 SV=1	TR|A0A1S3ZRA8|A0A1S3ZRA8_TOBAC	33942500	48227084	42388220	30545672	142257424	171698400	147581488	141715840	95893184	107229960	97123400
469.782	2	58.949	0.94593394, 0.9662114, 0.96925414	LPELPELK	0.99	A0A1S4C044_TOBAC	ABC transporter I family member 19-like OS=Nicotiana tabacum OX=4097 GN=LOC107813735 PE=4 SV=1	TR|A0A1S4C044|A0A1S4C044_TOBAC	117890456	155443136	121170760	133950656	103888528	112005800	110009432	118962136	129834008	151506928	154092640
466.2468, 621.3265, 621.32666, 621.3274, 621.32874, 931.4865	2, 3, 4	66.506	0.52107984, 0.75364065, 0.76469314, 0.79016685, 0.7957389, 0.7987963, 0.8121329, 0.8276236, 0.84699124, 0.8587187, 0.89195967, 0.9158564, 0.93086857, 0.93794966, 0.940726, 0.9413541, 0.94964933, 0.9530721, 0.95612866, 0.9573195, 0.96125513, 0.9655831, 0.9670264, 0.9745092	LWPHIHISDSLVMADK	0.8, 1.0	A0A1S4CB73_TOBAC	quinolinate synthase, chloroplastic-like OS=Nicotiana tabacum OX=4097 GN=LOC107817199 PE=4 SV=1	TR|A0A1S4CB73|A0A1S4CB73_TOBAC	8830234624	7994366976	9866779648	6948604928	3957549056	4625811456	4169704448	3915105024	5292339712	3929739776	3222624512
668.88	2	72.421	0.96406, 0.9662454, 0.9728539	IIASAFPEFITK	1	A0A1S4B8Q5_TOBAC	transformation/transcription domain-associated protein-like OS=Nicotiana tabacum OX=4097 GN=LOC107805619 PE=3 SV=1	TR|A0A1S3X1X7|A0A1S3X1X7_TOBAC;TR|A0A1S4B8Q5|A0A1S4B8Q5_TOBAC;TR|A0A1S4AV20|A0A1S4AV20_TOBAC	122677152	122358208	129891712	112695704	132937376	123873584	127442808	115828776	141500928	152717200	155111392
558.96454, 837.9415	2, 3	32.774	0.90798545, 0.9386767, 0.9619274, 0.96205723, 0.9664895, 0.9676166, 0.96856683, 0.9746998	KNNVNTSALTQSEIR	1	A0A1S4A5A8_TOBAC	pre-mRNA-processing-splicing factor 8-like OS=Nicotiana tabacum OX=4097 GN=LOC107793846 PE=4 SV=1	TR|A0A1S4D651|A0A1S4D651_TOBAC;TR|A0A1S4A5A8|A0A1S4A5A8_TOBAC	341821408	348981888	348070144	348719456	284759680	335890944	358337632	342855232	383463520	372105568	366771136
801.7395, 1202.1047	2, 3	66.025	0.95905477, 0.96034837, 0.9610193, 0.962503, 0.9654312, 0.9658477, 0.967517, 0.9686432, 0.9705819, 0.9705903, 0.9707512, 0.97078466, 0.9730377	SALEKEC[160.0307]PQTVSC[160.0307]ADILALAAR	1	A0A1S4BNU3_TOBAC	Peroxidase OS=Nicotiana tabacum OX=4097 GN=LOC107810284 PE=3 SV=1		1471334784	1191843072	1300959488	1042674432	5742070784	6222800896	5852129280	6265719808	4098521856	3986568704	4007758336
626.29645, 938.94196	2, 3	20.727	0.74653953, 0.8729575, 0.89846003, 0.937711, 0.94728935, 0.96370125, 0.96439004, 0.9654983, 0.9736182	AEVEGVENSSKPESESAK	1	A0A1S4CBU0_TOBAC	dnaJ homolog subfamily C member 2-like OS=Nicotiana tabacum OX=4097 GN=LOC107817162 PE=4 SV=1	TR|A0A1S4CBU0|A0A1S4CBU0_TOBAC	648374336	708087232	598242048	672790080	364299264	324269216	383730048	379292192	511743968	532561280	528862720
569.792	2	37.507	0.9394494, 0.9578021, 0.96816343	SLSPDVTTYR	1	A0A1S3Y1N6_TOBAC	pentatricopeptide repeat-containing protein At1g10270-like isoform X2 OS=Nicotiana tabacum OX=4097 GN=LOC107771189 PE=4 SV=1	TR|A0A1S4BBP4|A0A1S4BBP4_TOBAC;TR|A0A1S3Y1L0|A0A1S3Y1L0_TOBAC;TR|A0A1S4BBJ5|A0A1S4BBJ5_TOBAC;TR|A0A1S3Y1N6|A0A1S3Y1N6_TOBAC	142471328	121774984	99326536	137384576	99536688	65823336	78629816	73565912	102539760	124393104	119133072
643.853	2	44.584	0.95868415, 0.96689904, 0.9716745	TAGVGSLDPSIAAK	0.98	A0A1S3WXH4_TOBAC	uncharacterized protein LOC107758983 OS=Nicotiana tabacum OX=4097 GN=LOC107758983 PE=4 SV=1	TR|A0A1S3WXH4|A0A1S3WXH4_TOBAC	92689920	103102440	88700448	93209440	80566400	69325808	109792416	88551064	97415776	101063088	110809816
594.81	2	47.923	0.9222572, 0.9728556	LATEDILEER	1	A0A1S4DJK2_TOBAC	titin-like isoform X8 OS=Nicotiana tabacum OX=4097 GN=LOC107830500 PE=4 SV=1	TR|A0A1S4DJI5|A0A1S4DJI5_TOBAC;TR|A0A1S4DJK2|A0A1S4DJK2_TOBAC;TR|A0A1S4DJI6|A0A1S4DJI6_TOBAC;TR|A0A1S4DJV5|A0A1S4DJV5_TOBAC;TR|A0A1S4DJK7|A0A1S4DJK7_TOBAC;TR|A0A1S4DJM4|A0A1S4DJM4_TOBAC	105026784	109274096	103338016	126217888	96733640	98084168	69105656	90796144	106596800	100229432	121935848
449.53186, 673.794	2, 3	32.415	0.80610573, 0.95480883, 0.9616119, 0.9651476, 0.96604145, 0.96956444	MDYREDFNTR	0.72, 1.0	Q94IF1_TOBAC	Glycosyltransferase OS=Nicotiana tabacum OX=4097 GN=NTGT1b PE=2 SV=1	TR|Q94IF1|Q94IF1_TOBAC	62265232	49983208	54516212	32885810	467805728	526771872	484934560	492014432	298445760	306039552	301388576
476.303	2	48.556	0.9311664, 0.95533717, 0.96295756	TLLNHLLK	0.89	A0A1S3Y073_TOBAC	cullin-4-like OS=Nicotiana tabacum OX=4097 GN=LOC107770797 PE=3 SV=1	TR|A0A1S3Y073|A0A1S3Y073_TOBAC	106927088	128006080	100804376	113153360	114619432	89125448	112751216	133371360	113133416	120528184	124749440
478.73465, 637.97705	3, 4	64.686	0.7738604, 0.8052425, 0.94258714, 0.9572286, 0.9651328, 0.9683645	EFHLPAGDFPNVEHFR	1	A0A1S3X5T8_TOBAC	EH domain-containing protein 1-like isoform X1 OS=Nicotiana tabacum OX=4097 GN=LOC107761527 PE=3 SV=1	TR|A0A1S3X5T8|A0A1S3X5T8_TOBAC	225955392	214066896	179167376	210641776	164552176	152325728	180167408	215378976	186753696	183576272	195908176
771.928	2	87.635	0.70833355, 0.8511854, 0.9638821	TVFNILGPMLNPAR	1	A0A1S4D9Q7_TOBAC	anthranilate phosphoribosyltransferase, chloroplastic-like OS=Nicotiana tabacum OX=4097 GN=LOC107827513 PE=3 SV=1	TR|A0A1S4BWU8|A0A1S4BWU8_TOBAC;TR|A0A1S4D9Q7|A0A1S4D9Q7_TOBAC	158514400	179464928	164215312	155122816	237514064	207578000	217318768	190551104	180372368	155517376	155907568
597.947	3	22.502	0.8161231, 0.9551988, 0.95892614, 0.9594442, 0.96756977	KETAEEGEGAAAAAEETK	1	A0A1S4CMZ5_TOBAC	40S ribosomal protein S8 OS=Nicotiana tabacum OX=4097 GN=LOC107820620 PE=3 SV=1	TR|A0A1S4CMZ5|A0A1S4CMZ5_TOBAC	222215600	221576240	241877344	250094368	173937056	131223392	186231984	147824512	211914752	211624592	179509232
548.2667, 548.2668, 821.89496, 821.8954	2, 3	45.317	0.6090417, 0.65642905, 0.6785332, 0.79014313, 0.96238, 0.966856, 0.9678669, 0.96902376, 0.9709877	HPDGSTLNSFPSDIR	0.97, 1.0	PURA_TOBAC	Adenylosuccinate synthetase, chloroplastic OS=Nicotiana tabacum OX=4097 GN=PURA PE=2 SV=1; Duplicate proteins: tr|A0A1S4CK31|A0A1S4CK31_TOBAC	SP|Q6T7E8|PURA_TOBAC	717740032	713707008	633121664	732433536	684515712	605757504	734649216	678500672	753026560	761867712	795618880
538.02	4	66.512	0.9413826, 0.9660715, 0.966692, 0.9690207	FDWDHPLHLQPMSPTTVK	1	Q6IVK7_TOBAC	Putative UDP-glucose dehydrogenase 1 OS=Nicotiana tabacum OX=4097 PE=2 SV=1	TR|Q6IVK7|Q6IVK7_TOBAC	177480576	137347504	127744560	186549536	181534304	156996608	182182496	175214960	146414624	188220880	166676688
611.644	3	63.765	0.9629854, 0.9693679	WARPEEVIEQAVDYK	1	A0A1S4C2M5_TOBAC	nudix hydrolase 25-like OS=Nicotiana tabacum OX=4097 GN=LOC107814470 PE=3 SV=1	TR|A0A1S4C2M5|A0A1S4C2M5_TOBAC	130337936	122246848	170557216	95236464	177762000	162464416	152845296	185556176	178271072	175435328	136964912
458.799	2	72.712	0.9360747, 0.97076863, 0.9744809	IMILSVLK	1	A0A1S4CHP7_TOBAC	UDP-glucose:glycoprotein glucosyltransferase-like isoform X1 OS=Nicotiana tabacum OX=4097 GN=LOC107818951 PE=4 SV=1	TR|A0A1S4CHP7|A0A1S4CHP7_TOBAC	107094032	125904920	157044592	116630552	91963984	94816184	94024408	80000200	99202184	96298224	86068920
993.795	3	84.105	0.7722153, 0.821182, 0.9532061, 0.95697623, 0.96771586, 0.9698277	QIGGGWLAQDSDDLTPEDIQFNVMSDK	1	Q9FPL3_TOBAC	Phosphoribosylaminoimidazolecarboxamide formyltransferase/IMP cyclohydrolase OS=Nicotiana tabacum OX=4097 GN=purH PE=2 SV=1	TR|Q9FPL3|Q9FPL3_TOBAC	219119744	272799552	292162048	274136288	317413920	343840192	300120192	300059616	208525664	181336784	202052640
564.6216, 846.4292	2, 3	79.313	0.60743845, 0.7498687, 0.9381748, 0.94306475, 0.9558361, 0.9593652, 0.9644955	SELDQYLEESLLPR	1	A0A1S3ZP32_TOBAC	zinc finger BED domain-containing protein DAYSLEEPER-like OS=Nicotiana tabacum OX=4097 GN=LOC107788808 PE=4 SV=1	TR|A0A1S3ZP32|A0A1S3ZP32_TOBAC	719068032	737419456	735732096	702871168	938990336	1010673856	957231232	1016995136	822961600	796980864	759121600
718.613	4	47.54	0.94378966, 0.96557146, 0.9678246, 0.96797, 0.97371435	LLQHSGVYPDYTEEPSNLASGRPNVK	1	A0A1S3YDR2_TOBAC	phospholipase D Z-like OS=Nicotiana tabacum OX=4097 GN=LOC107775107 PE=4 SV=1	TR|A0A1S3YDR2|A0A1S3YDR2_TOBAC	190047360	178911200	198982672	212169296	182175520	176358048	191353904	193386032	199038720	198307760	210910384
643.827	2	58.611	0.8623431, 0.8817546, 0.9566149	C[160.0307]FEYLNSILK	0.78	A0A1S4CZT8_TOBAC	cis-abienol synthase, chloroplastic-like OS=Nicotiana tabacum OX=4097 GN=LOC107824406 PE=3 SV=1		145814352	121385040	118064352	136695168	80599488	104939288	127145224	106123040	98510768	112126344	136590736
856.428	2	38.506	0.84112024, 0.9477289, 0.96107596	SQNDTETVPQSAPLPK	0.97	A0A1S3ZVT4_TOBAC	suppressor of mec-8 and unc-52 protein homolog 2-like isoform X1 OS=Nicotiana tabacum OX=4097 GN=LOC107791032 PE=4 SV=1	TR|A0A1S3ZVT4|A0A1S3ZVT4_TOBAC	95694784	109990960	124218792	128551760	98874872	115385624	111263880	108600128	114861112	113918608	119035528
1082.52	3	76.092	0.85984474, 0.8911986, 0.9440189, 0.95559573, 0.9643943, 0.9707165	QC[160.0307]PKEDQNGNLAPLDLVTPNQLDNNYFK	1	A0A1S3XNL8_TOBAC	Peroxidase OS=Nicotiana tabacum OX=4097 GN=LOC107767061 PE=3 SV=1		26426482	28229618	17038284	7.78077e+06	342737184	418868992	370278144	332748928	187612112	174698112	200906656
508.599	3	62.486	0.539586, 0.54891336, 0.9583415, 0.961895, 0.97124165	LSAAEVLNHPWMR	1	A0A1S3ZU53_TOBAC	calcium-dependent protein kinase 3-like OS=Nicotiana tabacum OX=4097 GN=LOC107790512 PE=4 SV=1	TR|A0A1S3ZU53|A0A1S3ZU53_TOBAC	191296976	199250368	203682464	221502272	193015136	192257968	176256720	198340368	220549360	227154656	216418496
914.136	3	85.719	0.9575808, 0.9649617, 0.96612895, 0.9666973, 0.9682716	RMEADSSTVPLQPIVVAELMEPAEK	1	A0A1S4DME6_TOBAC	brefeldin A-inhibited guanine nucleotide-exchange protein 2-like OS=Nicotiana tabacum OX=4097 GN=LOC107831326 PE=4 SV=1	TR|A0A1S4DME6|A0A1S4DME6_TOBAC	273982816	321733312	346572896	323105920	275807008	238157072	247006656	252352928	273210720	269753568	290666304
397.2123, 595.31525	2, 3	24.18	0.8520354, 0.926332, 0.9523991, 0.9551159, 0.9607835, 0.9669472, 0.9737465	VLYHQDSSIK	0.96, 1.0	A0A1S3Y5H1_TOBAC	acylsugar acyltransferase 3-like OS=Nicotiana tabacum OX=4097 GN=LOC107772339 PE=4 SV=1	TR|A0A1S3Y5H1|A0A1S3Y5H1_TOBAC	326228384	341238272	334128864	249247760	119485016	98072744	108599976	106934320	197957536	221581600	220664992
633.839	2	51.563	0.51637095, 0.91887146, 0.9375221	SFVLVAETSTGR	1	A0A1S4B0L4_TOBAC	protein STRICTOSIDINE SYNTHASE-LIKE 10-like OS=Nicotiana tabacum OX=4097 GN=LOC107803233 PE=4 SV=1	TR|A0A1S4B0L4|A0A1S4B0L4_TOBAC	109659472	122442016	134858848	126779768	143779168	135617552	130481664	119931920	116768520	119414840	114862928
540.78	2	58.345	0.9668847, 0.96704733	YGIMDNLVR	1	W8SGH6_TOBAC	Cystathionine gamma synthase OS=Nicotiana tabacum OX=4097 PE=2 SV=1	TR|W8SGH6|W8SGH6_TOBAC;TR|A0A1S3YA41|A0A1S3YA41_TOBAC	148773536	163602016	114280528	168432480	102931192	74316720	89007584	90710544	109207208	120048176	138522048
435.23575, 435.23584	3	40.573	0.5608788, 0.606994, 0.61841273, 0.71204287, 0.73255694, 0.8019489, 0.8886257	RVGFFSSGPPPR	1	A0A1S4B9H4_TOBAC	Aminomethyltransferase OS=Nicotiana tabacum OX=4097 GN=LOC107805971 PE=3 SV=1	TR|A0A1S4B9H4|A0A1S4B9H4_TOBAC	333091456	297979712	254471504	292079552	411413152	372845408	379399392	396787648	351063840	369662752	382566624
895.114	3	66.764	0.593613	n[43.0184]AEEDKNGAAEGLPPPPPVPPDFTPAK	1	A0A1S4ACA6_TOBAC	protein argonaute 4-like OS=Nicotiana tabacum OX=4097 GN=LOC107796081 PE=3 SV=1		45691384	51528144	40705044	53231832	85168392	94463864	64497892	74472672	70611568	80068952	71000720
901.467	2	68.709	0.8481929, 0.8996751, 0.91296226, 0.9412751	TPLTNMVLNSQGNWVK	1	A0A1S3ZVC0_TOBAC	uncharacterized protein LOC107790812 isoform X1 OS=Nicotiana tabacum OX=4097 GN=LOC107790812 PE=4 SV=1	TR|A0A1S3ZVC0|A0A1S3ZVC0_TOBAC	181186272	167959744	175072032	139522656	236508128	198728352	229793504	224636048	209556480	192646384	204691408
409.76077, 409.76083	2	49.77	0.51543194, 0.83320165, 0.9030506, 0.96297956	LLFQAVK	1	A0A1S4AP71_TOBAC	proteasome-associated protein ECM29 homolog OS=Nicotiana tabacum OX=4097 GN=LOC107799855 PE=4 SV=1	TR|A0A1S4AP71|A0A1S4AP71_TOBAC	103222904	106912120	96616464	103195264	195726384	189401344	166504464	188685776	160310560	145793744	169110304
421.216	3	70.316	0.76912445, 0.90853655, 0.92244446, 0.9345527	ALWLMHGMFR	1	A0A1S3Y0V9_TOBAC	Phosphoinositide phospholipase C OS=Nicotiana tabacum OX=4097 GN=LOC107770942 PE=4 SV=1	TR|A0A1S3Y0V9|A0A1S3Y0V9_TOBAC	144586512	114703728	117965648	93733992	91670624	124066424	116705040	104081848	102154792	102633632	101525528
425.268	3	72.327	0.70047605, 0.9442782, 0.9503433, 0.9681392	IPLTELLLPHK	1	A0A1S3X3B5_TOBAC	protein TPLATE OS=Nicotiana tabacum OX=4097 GN=LOC107760733 PE=4 SV=1	TR|A0A1S3X3B5|A0A1S3X3B5_TOBAC	198294528	249660448	234912464	193146096	204892064	232838752	219292352	194446960	239678928	202161600	243502272
449.567	3	45.409	0.9437325, 0.95296913	RGYIGLEYYGR	1	A0A1S4BIX3_TOBAC	probable alpha,alpha-trehalose-phosphate synthase [UDP-forming] 7 isoform X1 OS=Nicotiana tabacum OX=4097 GN=LOC107808783 PE=4 SV=1	TR|A0A1S4BQS8|A0A1S4BQS8_TOBAC;TR|A0A1S4D219|A0A1S4D219_TOBAC;TR|A0A1S4BIX3|A0A1S4BIX3_TOBAC;TR|A0A1S4BJ28|A0A1S4BJ28_TOBAC	144997872	110217640	96648504	115148016	112700160	127939048	119528144	120754048	114472736	111480976	131236784
504.925	3	60.858	0.9653673, 0.97056276	HFQADTLPWIER	1	A0A1S4A5G8_TOBAC	nuclear pore complex protein NUP54-like OS=Nicotiana tabacum OX=4097 GN=LOC107793920 PE=4 SV=1	TR|A0A1S4A5G8|A0A1S4A5G8_TOBAC;TR|A0A1S4APL4|A0A1S4APL4_TOBAC	127973056	132308368	100209680	148813296	206212096	179972512	194396576	167808176	180453440	195951008	154508880
504.239	2	19.286	0.9573194, 0.97477293	FYHPSNSR	0.82	A0A1S4CNI5_TOBAC	presequence protease 1, chloroplastic/mitochondrial-like OS=Nicotiana tabacum OX=4097 GN=LOC107820951 PE=4 SV=1	TR|A0A1S4CNI5|A0A1S4CNI5_TOBAC	66917048	57051808	55835280	63079440	63755288	64071384	66550520	44847932	56859624	63142212	63074008
401.258	2	46.371	0.959742	VLDTILK	0.99	A0A1S4D5V0_TOBAC	anthranilate phosphoribosyltransferase isoform X2 OS=Nicotiana tabacum OX=4097 GN=LOC107826215 PE=4 SV=1	TR|A0A1S4DGZ1|A0A1S4DGZ1_TOBAC;TR|A0A1S4D5V0|A0A1S4D5V0_TOBAC	81029920	82145520	75561288	83399152	97710880	83136400	102153936	89933264	81111080	86919992	94017496
795.0053, 1192.0039	2, 3	42.84	0.84297425, 0.89214385, 0.9004364, 0.9286005, 0.9469256, 0.9604548, 0.96832836, 0.9685921, 0.97022814	YGQDAC[160.0307]NVGDEGGFAPNVQDNR	1	A0A1S4DQN8_TOBAC	enolase 1, chloroplastic-like OS=Nicotiana tabacum OX=4097 GN=LOC107832416 PE=3 SV=1		273685088	310098816	302919968	278958624	403160704	442326528	489721056	407985024	393847616	395414752	422797152
514.305	3	46.195	0.92127496, 0.95671177, 0.9665933	RVTIMPKDIQLAR	1	H32_TOBAC	Histone H3.2 OS=Nicotiana tabacum OX=4097 GN=B34 PE=1 SV=1; Duplicate proteins: tr|A7VMF1|A7VMF1_TOBAC	SP|Q76MV0|H32_TOBAC	87528368	113526336	88183432	103356040	125230000	126145696	149958688	139071072	114787408	88056064	125625008
630.305	2	52.958	0.8246366, 0.96590716, 0.96870613	VWILNDDDNR	0.92	A0A1S4BMP6_TOBAC	Probable cytosolic iron-sulfur protein assembly protein CIAO1 homolog OS=Nicotiana tabacum OX=4097 GN=LOC107809969 PE=3 SV=1	TR|A0A1S4BMP6|A0A1S4BMP6_TOBAC	149510464	124982104	135673648	151982880	117814592	116770232	82383736	89366960	125353336	140098144	143181056
683.16	5	65.263	0.81569034, 0.8697744, 0.9457371, 0.949357, 0.961479, 0.9635073	QGQGHEGGIFSVEAPLHVSNVQVVDPVTGKPTK	0.95	A0A1S3X936_TOBAC	50S ribosomal protein L24-like isoform X1 OS=Nicotiana tabacum OX=4097 GN=LOC107762564 PE=3 SV=1	TR|A0A1S3X936|A0A1S3X936_TOBAC	252669552	227863168	215474304	226374528	208309888	169687696	218435200	230627696	180598896	245836096	222464512
497.921	3	23.256	0.9600477, 0.9635668, 0.9686864, 0.9770883	VAGALKDTESQNMK	1	A0A1S3X1A6_TOBAC	myosin-9-like OS=Nicotiana tabacum OX=4097 GN=LOC107759966 PE=4 SV=1	TR|A0A1S3X1A6|A0A1S3X1A6_TOBAC	99142416	74025176	88377424	93027152	102165768	106460608	109763008	105836232	108538168	115734008	112495528
415.224	2	19.223	0.9517525, 0.9556786	SGELPAQK	1	A0A1S4ADE2_TOBAC	4-hydroxy-3-methylbut-2-en-1-yl diphosphate synthase (Ferredoxin), chloroplastic OS=Nicotiana tabacum OX=4097 GN=LOC107796388 PE=3 SV=1	TR|A0A1S4ADE2|A0A1S4ADE2_TOBAC	50325388	56988620	74255744	60314024	69594112	65169264	69229448	71098992	71446968	73417176	70570880
761.059, 1141.0845	2, 3	84.312	0.8996863, 0.9287039, 0.9382787, 0.9439934, 0.9446122, 0.95474935, 0.96320426, 0.9706985, 0.9711203	VQELAGQFGPNLSFYNIDLR	0.99, 1.0	A0A1S4BDF8_TOBAC	UDP-glucose 4-epimerase GEPI48-like OS=Nicotiana tabacum OX=4097 GN=LOC107807145 PE=3 SV=1	TR|A0A1S4BDF8|A0A1S4BDF8_TOBAC	439872896	350408096	377728928	339492768	168723552	180428048	161303600	194900768	235643008	200044384	191780720
836.417	3	81.468	0.8281687, 0.9285838, 0.9597655, 0.96185714, 0.96716756	FLQMSDDNPFVIPEMEPTLRK	1	A0A1S3X3H1_TOBAC	2-oxoglutarate dehydrogenase, mitochondrial-like OS=Nicotiana tabacum OX=4097 GN=LOC107760848 PE=4 SV=1	TR|A0A1S3Y462|A0A1S3Y462_TOBAC;TR|A0A1S3X3H1|A0A1S3X3H1_TOBAC	253824608	172765056	240151904	239724816	308431776	297853472	294346336	331346624	289622720	233244928	256732032
650.34973, 866.79865	3, 4	89.066	0.73348105, 0.8720909, 0.9360341, 0.9486822, 0.9511533, 0.95164084, 0.9555297, 0.9584712, 0.95920616, 0.9609744, 0.9688336	SLGVDHVVDLSNANVIESVKDFLK	0.99, 1.0	A0A1S3YAT1_TOBAC	quinone oxidoreductase-like protein 2 homolog OS=Nicotiana tabacum OX=4097 GN=LOC107774139 PE=4 SV=1	TR|A0A1S3YAT1|A0A1S3YAT1_TOBAC	392602400	354110656	388496768	332585248	695616448	688754624	554660160	599971456	214944528	188104944	163092272
680.846	2	54.353	0.74486876, 0.9562214	VNEVWVDVTGSR	1	A0A1S4BJ78_TOBAC	heme-binding protein 2-like OS=Nicotiana tabacum OX=4097 GN=LOC107808855 PE=4 SV=1	TR|A0A1S4BJ78|A0A1S4BJ78_TOBAC	69110560	82845200	68226640	61786424	235497472	262724304	200573568	213286112	140410592	142883120	117800816
530.761	2	54.587	0.95653623, 0.9736075	GFGFVTMSSK	1	A0A1S4C519_TOBAC	29 kDa ribonucleoprotein A, chloroplastic-like isoform X1 OS=Nicotiana tabacum OX=4097 GN=LOC107815238 PE=4 SV=1	TR|A0A1S4C519|A0A1S4C519_TOBAC	68540800	80289520	72588256	85245240	87126784	86277192	101309952	80650024	85719936	94575984	109060856
867.395	2	29.999	0.8908537, 0.9520396, 0.9590001, 0.9700861	LGNPASEDTGNDSLSEK	1	A0A1S3XZ77_TOBAC	uncharacterized protein LOC107770417 isoform X1 OS=Nicotiana tabacum OX=4097 GN=LOC107770417 PE=4 SV=1	TR|A0A1S3XZ77|A0A1S3XZ77_TOBAC;TR|A0A1S3XZE8|A0A1S3XZE8_TOBAC	89662752	116999976	103271360	100263296	167399328	188542224	211499920	195316736	165351984	160275680	145995840
498.257	2	31.415	0.9050194, 0.96457225	FEELTSAAK	1	A0A1S3YGU6_TOBAC	protein IQ-DOMAIN 32 OS=Nicotiana tabacum OX=4097 GN=LOC107775883 PE=4 SV=1	TR|A0A1S3YGU6|A0A1S3YGU6_TOBAC	86390176	93139584	95660736	100856944	23312406	19588524	24650056	29863760	65607880	67241632	62452624
552.953	3	20.96	0.9687278, 0.9738505	EKEEQVDDPVVNKK	1	A0A1S4DS49_TOBAC	alpha-glucan water dikinase, chloroplastic-like isoform X1 OS=Nicotiana tabacum OX=4097 GN=LOC107832610 PE=4 SV=1	TR|A0A1S4DS54|A0A1S4DS54_TOBAC;TR|A0A1S4DS49|A0A1S4DS49_TOBAC	82667056	97248848	91273048	83233440	90221168	95709072	102286800	106949776	94464432	95733224	105675312
594.3	2	40.324	0.9590767, 0.96039486	KFSYC[160.0307]LVDR	0.98	A0A1S3Y5H2_TOBAC	aspartyl protease family protein 2-like OS=Nicotiana tabacum OX=4097 GN=LOC107772515 PE=3 SV=1		61099256	51310616	54504360	68572592	105315472	102388752	139471968	134927200	99123744	96425576	102155376
1025.96	2	60.653	0.8113466, 0.84587556	SQDEGLSLFPSNVENDGDK	1	A0A1S4BC38_TOBAC	E3 ubiquitin-protein ligase UPL2-like OS=Nicotiana tabacum OX=4097 GN=LOC107806692 PE=4 SV=1	TR|A0A1S4BC38|A0A1S4BC38_TOBAC	8887981	59146352	83913184	73219392	112699488	92700016	88194160	90640752	79018544	105346496	84939408
765.382	2	30.418	0.9693561, 0.97156763	ATPEAASADAAVQTAR	1	A0A1S3ZYL7_TOBAC	exocyst complex component SEC8-like OS=Nicotiana tabacum OX=4097 GN=LOC107791768 PE=4 SV=1	TR|A0A1S3ZYL7|A0A1S3ZYL7_TOBAC	118110472	118861808	130607136	141130816	110034080	119867568	112492160	99464864	135596320	106739856	121564384
820.928	2	47.13	0.8923947, 0.92449045, 0.96899897	GVVVAVASPDDVEAANK	1	A0A1S4CNI5_TOBAC	presequence protease 1, chloroplastic/mitochondrial-like OS=Nicotiana tabacum OX=4097 GN=LOC107820951 PE=4 SV=1	TR|A0A1S4CNI5|A0A1S4CNI5_TOBAC	156024976	147560832	135530432	195437520	170109472	143245808	159146320	174484032	152829424	148020256	168752912
1057.04	2	86.325	0.7629502, 0.9094254, 0.9279929, 0.9463164, 0.9592332	GALPIYWNYNYGAIGEALK	1	A0A1S4CA37_TOBAC	chitinase-like protein 1 OS=Nicotiana tabacum OX=4097 GN=LOC107816748 PE=4 SV=1	TR|A0A1S4CA37|A0A1S4CA37_TOBAC	287664992	304929120	323732352	302668448	129644072	63632700	70416576	106150216	171413504	159200880	151784880
713.377	3	70.996	0.89850765, 0.9360047, 0.9613899, 0.9648825	LLQFFENITTNADEVQKK	1	A0A1S4CC15_TOBAC	indole-3-acetic acid-amido synthetase GH3.6-like OS=Nicotiana tabacum OX=4097 GN=LOC107817388 PE=4 SV=1	TR|A0A1S4CC15|A0A1S4CC15_TOBAC	85582224	104160976	116583504	74465504	305348608	267861280	282017056	315848160	153808832	132056112	154778720
526.2499, 701.32916, 701.3298	3, 4	53.342	0.5195053, 0.5583473, 0.6761583, 0.69321775, 0.7223865, 0.83732635, 0.88889706, 0.9110271, 0.9126132, 0.96101445	DSIDATHYPVFHQMEGVR	0.94, 0.99, 1.0	A0A1S4CDK2_TOBAC	phenylalanine--tRNA ligase, chloroplastic/mitochondrial-like OS=Nicotiana tabacum OX=4097 GN=LOC107817853 PE=4 SV=1	TR|A0A1S4CDK2|A0A1S4CDK2_TOBAC	353174016	365027488	346404960	422504896	354488288	328672544	322980480	360484800	387720224	370803040	339855808
931.934	2	70.88	0.62836957, 0.6310506, 0.8221933, 0.855124	EVPAGNFSPFFSDSYAK	0.89	A0A1S3XHF8_TOBAC	auxin transport protein BIG-like OS=Nicotiana tabacum OX=4097 GN=LOC107765175 PE=4 SV=1	TR|A0A1S4AWC2|A0A1S4AWC2_TOBAC;TR|A0A1S3XHF8|A0A1S3XHF8_TOBAC	138074160	196008944	247079472	223526256	238692304	205582432	191643088	174110832	221215552	229484896	181027328
515.9358, 773.39966	2, 3	40.976	0.9447525, 0.9493021, 0.96613306, 0.9668664, 0.9679982, 0.970437, 0.97253007	DPSQITWETVNKK	1	A0A1S3X314_TOBAC	Eukaryotic translation initiation factor 3 subunit C OS=Nicotiana tabacum OX=4097 GN=LOC107760783 PE=3 SV=1	TR|A0A1S4DQW2|A0A1S4DQW2_TOBAC;TR|A0A1S3X314|A0A1S3X314_TOBAC	570409344	616045312	628728512	647794624	403676640	424357728	462436768	420094944	560064512	560957568	550259200
512.304	2	64.117	0.95180625, 0.9698033	ALIYAFVAR	1	A0A1S3XUV0_TOBAC	vesicle-associated membrane protein 721-like OS=Nicotiana tabacum OX=4097 GN=LOC107768986 PE=3 SV=1	TR|A0A1S3XUV0|A0A1S3XUV0_TOBAC	156455648	158157408	134025320	146092544	115080368	90446704	114241824	105755424	96063616	91863656	86716920
1207.91	3	80.5	0.8988988, 0.94352955, 0.96024215, 0.96386486, 0.96558404, 0.9691, 0.9711036	TAQEEDDIDKILSEIGEGQDTSAPAPAPLPQEEK	1	A0A1S4AEZ3_TOBAC	eukaryotic translation initiation factor 5B-like OS=Nicotiana tabacum OX=4097 GN=LOC107796952 PE=4 SV=1	TR|A0A1S4AEZ3|A0A1S4AEZ3_TOBAC	270856608	333359328	374131360	359614560	247724480	232044608	270198784	240926128	249973616	277371744	265792880
597.841	2	58.515	0.7322015, 0.8767457, 0.9679908	IESSYIITLR	1	A0A1S4BLR7_TOBAC	cleavage and polyadenylation specificity factor subunit 1-like OS=Nicotiana tabacum OX=4097 GN=LOC107809673 PE=4 SV=1	TR|A0A1S4BLR7|A0A1S4BLR7_TOBAC	130412528	150767568	126316952	129438560	159681040	166357248	146835856	149100736	157086416	125118432	119984104
546.291	2	34.533	0.974046	YSAGGVLEPAK	1	A0A1S4BV37_TOBAC	exocyst complex component SEC3A OS=Nicotiana tabacum OX=4097 GN=LOC107812200 PE=4 SV=1	TR|A0A1S4BV37|A0A1S4BV37_TOBAC	67758376	63897304	67834560	61773276	60588564	60212924	53673004	61720676	64868600	72968568	57058400
716.321	2	35.305	0.9659584, 0.9721156	GEDGQLGLGDAEDR	1	A0A1S4AB85_TOBAC	ultraviolet-B receptor UVR8-like isoform X1 OS=Nicotiana tabacum OX=4097 GN=LOC107795765 PE=4 SV=1	TR|A0A1S4AB85|A0A1S4AB85_TOBAC	85297776	108758688	109327072	112028528	174233408	167290592	196604160	164872032	167626912	150014320	148218032
488.917	3	34.423	0.92029524, 0.9425311, 0.9642992, 0.97091365	TEVTDYELKPGGR	1	A0A1S4B247_TOBAC	E3 ubiquitin-protein ligase UPL1-like OS=Nicotiana tabacum OX=4097 GN=LOC107803669 PE=4 SV=1	TR|A0A1S4B247|A0A1S4B247_TOBAC	106341856	103957400	124339288	108600464	106071584	104434744	107650264	109795464	109795200	109504176	129774600
791.409	2	87	0.9280226, 0.9509563, 0.95197797, 0.9700034	GFGFIVFADPAVADR	1	A0A1S3XPA3_TOBAC	heterogeneous nuclear ribonucleoprotein 1-like OS=Nicotiana tabacum OX=4097 GN=LOC107767326 PE=4 SV=1	TR|A0A1S3XPA3|A0A1S3XPA3_TOBAC	285090560	267162560	289307104	277193728	126557808	129626624	117623472	114197968	166376992	118402440	116798560
731.66284, 1096.9904	2, 3	38.48	0.625616, 0.7988709, 0.81645304, 0.95449924, 0.9599461, 0.96017003, 0.9651032, 0.9651826, 0.9705241, 0.9720998	EQFANAPQNEDGEPYVQEK	1	A0A1S3XET6_TOBAC	apyrase-like OS=Nicotiana tabacum OX=4097 GN=LOC107764352 PE=3 SV=1	TR|A0A1S3XET6|A0A1S3XET6_TOBAC	214400880	288952736	315416608	175667200	602837376	736218432	613143680	567161792	510833472	506315744	508743328
562.788	2	23.809	0.6078319, 0.8436296, 0.8743247, 0.8922277	KTSIGNSFDR	1	A0A1S4CYP4_TOBAC	eukaryotic translation initiation factor 4B3-like OS=Nicotiana tabacum OX=4097 GN=LOC107824058 PE=4 SV=1	TR|A0A1S4CYP4|A0A1S4CYP4_TOBAC	92636440	91175952	65051400	83484616	18747424	20484994	17262828	29077924	44773316	51121556	57149348
1008.49225, 1008.4934, 1008.49347, 1008.49414, 1008.49475, 1008.49585	3	90.671	0.51789135, 0.52733743, 0.62994194, 0.6447419, 0.64974034, 0.6673708, 0.6781886, 0.69114333, 0.7065552, 0.7806391, 0.80006194, 0.81551313, 0.81582075, 0.8441766, 0.8516394, 0.85371846, 0.8767012	RDPADIPWGDLGADYVVESSGVFTTVEK	0.82, 0.95, 1.0	A0A1S3ZUS3_TOBAC	Glyceraldehyde-3-phosphate dehydrogenase OS=Nicotiana tabacum OX=4097 GN=LOC107790641 PE=3 SV=1	TR|A0A1S3ZUS3|A0A1S3ZUS3_TOBAC	493238720	521662464	818370368	468523904	641019328	854031168	833578048	693208960	575314944	553599424	392108352
596.842	2	70.838	0.86031675, 0.88542837, 0.9678602	ISVNLIWYGK	1	A0A1S4CUI9_TOBAC	protein EXORDIUM-like OS=Nicotiana tabacum OX=4097 GN=LOC107822732 PE=4 SV=1	TR|A0A1S4CUI9|A0A1S4CUI9_TOBAC	69330872	30819042	53318724	54036928	155654112	184442992	174082800	154289664	23582346	10378450	6.192e+06
376.203	2	28.447	0.8336136, 0.96153605	AFDAISK	1	A0A1S3YFY0_TOBAC	DNA ligase OS=Nicotiana tabacum OX=4097 GN=LOC107775599 PE=3 SV=1	TR|A0A1S3YFY0|A0A1S3YFY0_TOBAC	76546544	87970904	96768784	87344208	86618832	94293968	114950224	102690136	114413704	102534904	96284960
377.19315, 502.58868, 753.3796	2, 3, 4	50.53	0.7658111, 0.81757313, 0.87522596, 0.94424033, 0.9479752, 0.9575876, 0.96254855, 0.96299666, 0.9636334, 0.9648056	SSSFSFTHILHSR	1	A0A1S4B0K2_TOBAC	uncharacterized protein LOC107803301 OS=Nicotiana tabacum OX=4097 GN=LOC107803301 PE=4 SV=1	TR|A0A1S4B0K2|A0A1S4B0K2_TOBAC	1301415296	1411913472	1159930112	1426449536	1784848384	1716583552	1571770496	1885034752	1634751232	1671205376	1740538752
489.269	2	41.955	0.9194537, 0.9694356	FVEVNELK	0.97	A0A1S3YAP7_TOBAC	bifunctional epoxide hydrolase 2-like OS=Nicotiana tabacum OX=4097 GN=LOC107774212 PE=4 SV=1	TR|A0A1S3YAP7|A0A1S3YAP7_TOBAC	81254000	94202984	79135776	59732636	102487144	100429568	99684896	77268968	83875968	106873144	82735560
814.924	2	61.863	0.95601	WTGIPLSNLQQSER	1	A0A1S3ZMR8_TOBAC	chaperone protein ClpB4, mitochondrial-like OS=Nicotiana tabacum OX=4097 GN=LOC107788511 PE=3 SV=1	TR|A0A1S3ZMR8|A0A1S3ZMR8_TOBAC	46539528	65397200	56027112	74873424	68762632	84911472	77381680	72260280	79729944	70644344	70501608
421.23657, 631.35205	2, 3	55.13	0.78657407, 0.82038164, 0.93008405, 0.93698937, 0.9528521, 0.96647584	VLSLFSPYHAK	0.96, 1.0	A0A1S4BY88_TOBAC	triphosphate tunel metalloenzyme 3-like isoform X1 OS=Nicotiana tabacum OX=4097 GN=LOC107813163 PE=4 SV=1	TR|A0A1S4BY88|A0A1S4BY88_TOBAC	389491712	381852992	305578208	365650336	444151168	381212448	465669632	442152704	422690624	452613856	453505152
761.389	3	86.925	0.8027609, 0.9096106, 0.94850194, 0.96818715, 0.97344816, 0.9776421	EIEIDDLITHNLPFEEINK	1	A0A1S3XJ14_TOBAC	alcohol dehydrogenase-like 6 OS=Nicotiana tabacum OX=4097 GN=LOC107812917 PE=3 SV=1	TR|A0A1S4BXT1|A0A1S4BXT1_TOBAC;TR|A0A1S3XJ14|A0A1S3XJ14_TOBAC	178336832	141819040	179964368	158712496	214685728	206167952	201310560	171079456	142406560	109373888	112275904
429.22394, 429.22437	2	44.037	0.60185695, 0.6884809, 0.86454535	DVVSFYK	0.7, 0.77	A0A1S4AEF4_TOBAC	probable LL-diaminopimelate aminotransferase, chloroplastic OS=Nicotiana tabacum OX=4097 GN=LOC107796759 PE=4 SV=1	TR|A0A1S4AEF4|A0A1S4AEF4_TOBAC	98281336	123513152	102640872	116368288	141929696	155748048	173256880	157027840	135169600	166036608	164036768
527.266	3	38.164	0.95220983, 0.9655934	AHVGLQIPDQDSGSR	1	A0A1S4DEU4_TOBAC	uncharacterized protein LOC107829066 OS=Nicotiana tabacum OX=4097 GN=LOC107829066 PE=4 SV=1	TR|A0A1S4A6V8|A0A1S4A6V8_TOBAC;TR|A0A1S4DEU4|A0A1S4DEU4_TOBAC	122212240	115153504	124280888	105684144	101187440	118487392	116889696	103123296	113855968	121569056	121252896
573.777	2	70.632	0.9296334, 0.94751644, 0.9516401	DFGSFEAFVK	0.99	A0A1S4CIZ9_TOBAC	superoxide dismutase [Fe], chloroplastic-like OS=Nicotiana tabacum OX=4097 GN=LOC107819573 PE=4 SV=1	TR|A0A1S4CIZ9|A0A1S4CIZ9_TOBAC	105075984	129038720	69788616	81575544	141858208	154883984	150494880	147387040	132353976	129059728	134735616
738.06494, 1106.597	2, 3	77.977	0.9324867, 0.9458929, 0.95787466, 0.96303964, 0.96422267	GPVLISDESQALLNPYTGLPK	0.97, 1.0	A0A1S3WZY8_TOBAC	Diphosphomevalonate decarboxylase OS=Nicotiana tabacum OX=4097 GN=LOC107759723 PE=3 SV=1	TR|A0A1S3WZY8|A0A1S3WZY8_TOBAC	105196424	110456672	101115288	80098656	207478464	219223680	201410912	200718000	157326016	153931328	147148864
614.252	2	32.342	0.9690966, 0.9714966	EDMIDDGYNR	1	A0A1S3X806_TOBAC	Putative rRNA methyltransferase OS=Nicotiana tabacum OX=4097 GN=LOC107762194 PE=3 SV=1	TR|A0A1S3X806|A0A1S3X806_TOBAC	156681024	159068032	141706512	175269536	78522624	76003680	75196768	87546224	118678392	133565344	123822976
966.986	2	84.74	0.94259477, 0.9573858, 0.96981156, 0.9712811	TINLDLPISDPEAEMFK	1	A0A1S4D9P4_TOBAC	probable acetyltransferase NATA1-like OS=Nicotiana tabacum OX=4097 GN=LOC107827499 PE=4 SV=1	TR|A0A1S4D9P4|A0A1S4D9P4_TOBAC	197443232	158454112	151085136	161835072	263225584	271277632	254548352	210085760	179762320	171573600	167846272
631.85	2	84.144	0.82961226, 0.93587726, 0.9588339, 0.968052	LDVAMFNAILR	1	A0A1S4B5B6_TOBAC	uncharacterized protein LOC107759629 isoform X1 OS=Nicotiana tabacum OX=4097 GN=LOC107759629 PE=4 SV=1	TR|A0A1S3WZW0|A0A1S3WZW0_TOBAC;TR|A0A1S4B5B6|A0A1S4B5B6_TOBAC;TR|A0A1S3ZYY7|A0A1S3ZYY7_TOBAC;TR|A0A1S4B551|A0A1S4B551_TOBAC;TR|A0A1S4C704|A0A1S4C704_TOBAC;TR|A0A1S3Y5Q0|A0A1S3Y5Q0_TOBAC;TR|A0A1S3X737|A0A1S3X737_TOBAC;TR|A0A1S3Z4T9|A0A1S3Z4T9_TOBAC	182496224	138145120	170798128	179280784	148063248	120168480	119443992	134088224	100852712	86883248	92402784
540.843	2	74.93	0.9044708, 0.9148281, 0.9346225	LAIVDLALPR	1	A0A1S3ZVP2_TOBAC	nuclear pore complex protein NUP88-like OS=Nicotiana tabacum OX=4097 GN=LOC107790996 PE=4 SV=1	TR|A0A1S3ZVP2|A0A1S3ZVP2_TOBAC;TR|A0A1S3YSL4|A0A1S3YSL4_TOBAC	155709104	171874016	171116704	132610344	134986880	121335224	121042608	123612072	126768152	123295232	123717496
539.782	2	27.231	0.90353477, 0.9334714	EEMSSVLRK	1	A0A1S4BZV9_TOBAC	60S ribosomal protein L36 OS=Nicotiana tabacum OX=4097 GN=LOC107813669 PE=3 SV=1	TR|A0A1S4BZV9|A0A1S4BZV9_TOBAC	111574448	76999288	88258880	101135584	59726440	39891216	47168824	43341704	80953512	65087960	76955992
561.2742, 748.0291	3, 4	65.911	0.88258904, 0.91438377, 0.94737977, 0.95647484, 0.95831496, 0.96915716, 0.9696714, 0.9726638	GFMREDEYLQSLHFNSLR	1	A0A1S3YMZ4_TOBAC	ATP sulfurylase 2-like OS=Nicotiana tabacum OX=4097 GN=LOC107777973 PE=4 SV=1	TR|A0A1S3YMZ4|A0A1S3YMZ4_TOBAC	361043552	296586784	291550816	312852864	138412608	152512288	183792720	204454160	259515584	229410176	241718752
628.847	2	65.763	0.6262534, 0.8668653, 0.93688726	VSLEGLIEGSPR	0.98	A0A1S3XXV8_TOBAC	synaptotagmin-5-like OS=Nicotiana tabacum OX=4097 GN=LOC107770041 PE=4 SV=1	TR|A0A1S3XXV8|A0A1S3XXV8_TOBAC	100570624	79545696	89975008	73993096	113819064	151937232	131021064	119642504	117000632	122455304	114046424
655.293	2	46.58	0.8349316, 0.9570904, 0.97348934	YAMEMSSSIYK	1	A0A1S3ZAU2_TOBAC	Lipoxygenase OS=Nicotiana tabacum OX=4097 GN=LOC107784700 PE=3 SV=1	TR|A0A1S3ZAU2|A0A1S3ZAU2_TOBAC	212835840	226442704	202733120	232220768	152331152	147711744	144746800	150109392	175701520	187612496	208797936
898.428	2	71.445	0.62647414, 0.86953914, 0.8769796	DENQLYIFADDTVPR	1	A0A1S3YU32_TOBAC	splicing factor 3B subunit 3-like OS=Nicotiana tabacum OX=4097 GN=LOC107779569 PE=4 SV=1	TR|A0A1S3YU32|A0A1S3YU32_TOBAC	176652288	147044384	182666192	165636464	204134880	177750368	198060896	206015040	183977920	167267536	177568832
897.117	3	81.404	0.68823135, 0.7249551, 0.914034, 0.93178535, 0.96411294, 0.9643931	DFRDPTTAWTGPQNGQWLLTIGSK	1	Q8GUA3_TOBAC	Vacuolar invertase OS=Nicotiana tabacum OX=4097 GN=vi PE=2 SV=2	TR|Q8GUA3|Q8GUA3_TOBAC	157643904	127859216	120591312	126443336	239401584	224610160	254929344	251199264	162179264	164516912	183937920
716.34924, 954.7969	3, 4	91.511	0.8436056, 0.9112829, 0.9343639, 0.93704766, 0.9414852, 0.9480283, 0.9522372, 0.9568681, 0.95722044, 0.9608392, 0.9665971	VTMDDFLHALGEVRPAFGASTDDLER	1	A0A1S4AHR6_TOBAC	vesicle-fusing ATPase-like OS=Nicotiana tabacum OX=4097 GN=LOC107797742 PE=4 SV=1	TR|A0A1S4AHR6|A0A1S4AHR6_TOBAC	381003808	420249920	465316480	455954208	320397920	392867712	346989472	369054400	324976160	281551776	254083264
410.88	3	42.57	0.94773746, 0.9504118, 0.97256714	VSRPPAWMMR	1	A0A1S3XIN7_TOBAC	Uroporphyrinogen decarboxylase OS=Nicotiana tabacum OX=4097 GN=LOC107765624 PE=3 SV=1	TR|A0A1S3XIN7|A0A1S3XIN7_TOBAC	77323744	92816728	86557456	86788744	119576688	128753184	128052560	131709376	95462048	115330336	128238232
517.2594, 517.2595	2	23.124	0.7090937, 0.8507202, 0.8799002	TVVDQGMQR	0.98, 1.0	RR11_TOBAC	30S ribosomal protein S11, chloroplastic OS=Nicotiana tabacum OX=4097 GN=rps11 PE=3 SV=1; Duplicate proteins: tr|A0A140G1V0|A0A140G1V0_TOBAC	SP|P69656|RR11_TOBAC	79073416	60608128	53918180	52239580	59624360	57807080	60930244	56393360	62268204	58552856	69420976
518.242	2	34.971	0.8839135, 0.9699096	FEGIDPSDR	0.97	A0A1S4CNX9_TOBAC	cellulose synthase-like protein D3 OS=Nicotiana tabacum OX=4097 GN=LOC107821064 PE=3 SV=1	TR|A0A1S4AGB4|A0A1S4AGB4_TOBAC;TR|A0A1S4CNX9|A0A1S4CNX9_TOBAC;TR|A0A1S4B843|A0A1S4B843_TOBAC;TR|A0A1S4AQ56|A0A1S4AQ56_TOBAC;TR|A0A1S3Z7A6|A0A1S3Z7A6_TOBAC	140751952	145667328	138804080	166990880	60497080	64572988	69868512	50050044	114384128	111105600	117019240
479.238	2	39.71	0.93921113, 0.9539821	GALGYSDFK	0.97	A0A1S4A6H4_TOBAC	peroxisomal fatty acid beta-oxidation multifunctional protein AIM1-like OS=Nicotiana tabacum OX=4097 GN=LOC107794207 PE=3 SV=1	TR|A0A1S4A6H4|A0A1S4A6H4_TOBAC	43301816	63320788	75748760	57730096	96792336	97892400	117808184	108064176	96977568	84374736	98497224
847.988	2	78.515	0.86843514, 0.92106754, 0.9629932, 0.9660456	LAQIANPSIEVADLIK	1	A0A1S4B1M8_TOBAC	importin beta-like SAD2 OS=Nicotiana tabacum OX=4097 GN=LOC107803526 PE=4 SV=1	TR|A0A1S4D2L1|A0A1S4D2L1_TOBAC;TR|A0A1S4B1M8|A0A1S4B1M8_TOBAC	185441408	213222976	220404464	174615328	158187712	127434840	119064120	109575112	175165568	160763488	160754416
619.831	2	49.616	0.93098676, 0.9730013	IFYGGVEQGLR	0.99	A0A1S4BQ81_TOBAC	TBC1 domain family member 17-like OS=Nicotiana tabacum OX=4097 GN=LOC107810729 PE=4 SV=1	TR|A0A1S4BQ81|A0A1S4BQ81_TOBAC	58436100	63163872	66405016	74364200	110390304	123821216	94162504	118465680	99780176	99882208	92125504
637.0806, 849.10516	3, 4	78.311	0.8012578, 0.9205736, 0.92913955, 0.9361024, 0.9520785, 0.95597535, 0.96027994, 0.96352345, 0.96613175	FYWHDILSGSKPTSMMIIPPPK	1	A0A1S4AWI1_TOBAC	Dirigent protein OS=Nicotiana tabacum OX=4097 GN=LOC107802123 PE=3 SV=1	TR|A0A1S4AWI1|A0A1S4AWI1_TOBAC	185004416	236327024	210023520	168615616	1008888192	1012830208	1092541952	1042330496	591991680	561916992	602186112
632.02704, 842.365	3, 4	72.261	0.6666692, 0.80715317, 0.82799566, 0.9031914, 0.9120969, 0.9522993, 0.9555983, 0.9573606, 0.96569645, 0.97276545	THHDDDDDEDDLEFLPC[160.0307]IVPK	0.98, 1.0	A0A1S3Z187_TOBAC	uncharacterized protein LOC107781866 OS=Nicotiana tabacum OX=4097 GN=LOC107781866 PE=4 SV=1		83762008	108305872	145134544	68925672	474717088	677154112	466824352	462663232	357633248	365624416	354679552
450.92017, 675.8768	2, 3	60.82	0.6630821, 0.7210218, 0.9329208, 0.9427663, 0.9652174, 0.9723447, 0.972518	KPTYTLDMLIR	1	A0A1S3X170_TOBAC	Pescadillo homolog OS=Nicotiana tabacum OX=4097 GN=LOC107760163 PE=3 SV=1	TR|A0A1S3X170|A0A1S3X170_TOBAC	483096064	521141408	412781920	500660992	223266048	216403696	287207008	221168832	331566080	359324512	347681440
541.295	2	50.945	0.9202832, 0.9504276, 0.9636444	LTDYDTLLK	0.99	A0A1S4A052_TOBAC	uridine-cytidine kinase C-like isoform X1 OS=Nicotiana tabacum OX=4097 GN=LOC107812662 PE=4 SV=1	TR|A0A1S4BWL6|A0A1S4BWL6_TOBAC;TR|A0A1S4A052|A0A1S4A052_TOBAC	135438880	129615488	114880152	146930048	104006896	93832408	123056880	100635224	108973384	140146144	124402760
818.3962, 1090.8579	3, 4	87.282	0.6594172, 0.92834693, 0.93529433, 0.95702046, 0.9612627, 0.9633171, 0.9651473, 0.9663101, 0.96708053, 0.9672235	LMSLQYHPEASPGPHDSDPVFGEFIQLMK	1	Q8L6J8_TOBAC	Putative carbamoyl phosphate synthase small subunit OS=Nicotiana tabacum OX=4097 GN=LOC107793380 PE=2 SV=1	TR|Q8L6J8|Q8L6J8_TOBAC	1452975104	1509960704	1535140864	1561976448	1040431680	1001846400	1070886720	1009500096	791321472	737857536	708634624
709.396	2	63.41	0.9706865, 0.9720665	AAALVSQPALYWK	1	A0A1S4BEY3_TOBAC	monosaccharide-sensing protein 2-like OS=Nicotiana tabacum OX=4097 GN=LOC107807484 PE=3 SV=1	TR|A0A1S4BEY3|A0A1S4BEY3_TOBAC	77782712	80819256	63330928	69963728	122409952	130273888	119301856	141118320	117540768	124102936	119678648
644.859	2	63.476	0.7698622, 0.92235583, 0.93973494	SLTSQLIELER	1	A0A1S4CIT6_TOBAC	nuclear pore complex protein NUP214-like isoform X3 OS=Nicotiana tabacum OX=4097 GN=LOC107819522 PE=4 SV=1	TR|A0A1S4CJM8|A0A1S4CJM8_TOBAC;TR|A0A1S4CIT6|A0A1S4CIT6_TOBAC	124651088	118987040	120694736	122326528	104185072	90335808	106599728	94353872	82525824	100993928	101947856
573.27655, 859.4098	2, 3	31.484	0.67124015, 0.9112029, 0.92404896, 0.95986605, 0.9620412, 0.96758974, 0.9717248, 0.9724795, 0.97275764	DIEPLAENESTKDEK	0.98, 1.0	A0A1S4CN68_TOBAC	enolase-phosphatase E1-like isoform X1 OS=Nicotiana tabacum OX=4097 GN=LOC107820883 PE=4 SV=1	TR|A0A1S4CN68|A0A1S4CN68_TOBAC	474887808	399026112	474227392	439273952	259126800	251962096	237863840	251769248	347702752	376705504	357021600
408.745	2	29.19	0.83831966, 0.93947875	AITAAIEK	0.89	A0A1S3ZLN9_TOBAC	uncharacterized protein LOC107788081 OS=Nicotiana tabacum OX=4097 GN=LOC107788081 PE=4 SV=1	TR|A0A1S3ZLN9|A0A1S3ZLN9_TOBAC	137559104	126686432	138506880	139824208	43357344	33836428	38363888	45771728	92249544	88709152	90411488
510.607	3	36.24	0.95564747, 0.9720146	RLASIGLDNTEANR	1	A0A1S4D0G2_TOBAC	Fructose-bisphosphate aldolase OS=Nicotiana tabacum OX=4097 GN=LOC107824494 PE=3 SV=1	TR|A0A1S4D0G2|A0A1S4D0G2_TOBAC	70908240	85267440	87613232	79933240	119027600	155387968	118872944	170912384	111216400	144134560	116600632
414.584	3	44.63	0.9450493, 0.9517378	KIGLGGLTFHAK	1	A0A1S4CXQ9_TOBAC	desiccation protectant protein Lea14 homolog OS=Nicotiana tabacum OX=4097 GN=LOC107823635 PE=4 SV=1	TR|A0A1S4CXQ9|A0A1S4CXQ9_TOBAC	124429440	117283072	154655088	136690496	119255328	103844952	101342912	110557824	117246440	130764456	142501616
694.675	3	45.38	0.8512092, 0.9096638, 0.93475187, 0.95245975, 0.970002	AIPYATVSPAAPHSSNMDPR	1	A0A1S4DME2_TOBAC	AT-hook motif nuclear-localized protein 1-like OS=Nicotiana tabacum OX=4097 GN=LOC107831334 PE=4 SV=1	TR|A0A1S4DME2|A0A1S4DME2_TOBAC	147670928	173719568	148327808	140392832	190399888	209874080	218995632	175159312	209935456	210627072	204639440
683.37	2	48.102	0.961646	LLSTPYNTLSEK	0.78	A0A1S4BRW8_TOBAC	lanC-like protein GCL2 isoform X2 OS=Nicotiana tabacum OX=4097 GN=LOC107811261 PE=4 SV=1	TR|A0A1S4BRW8|A0A1S4BRW8_TOBAC;TR|A0A1S4BS59|A0A1S4BS59_TOBAC	39557296	28487976	34426500	31050448	56362400	61823716	46814880	59925484	48580224	47997300	56239484
721.386	2	40.039	0.9550175, 0.9701172, 0.9702868	IIQISGTPEQAER	1	A0A1S4A3G4_TOBAC	KH domain-containing protein At4g18375-like OS=Nicotiana tabacum OX=4097 GN=LOC107793339 PE=4 SV=1	TR|A0A1S4A3G4|A0A1S4A3G4_TOBAC	107361792	103354512	96705560	99631504	89460000	97541160	105281152	105726528	99998752	112160976	113275472
701.69006, 1052.0309	2, 3	75.644	0.70724636, 0.8091913, 0.9523574, 0.9527905, 0.96014446, 0.96154433, 0.9651409, 0.9677631	SGQTQGDMLLPVPVGDYAVR	1	A0A1S3YTH9_TOBAC	uncharacterized protein LOC107779534 OS=Nicotiana tabacum OX=4097 GN=LOC107779534 PE=4 SV=1	TR|A0A1S3YTH9|A0A1S3YTH9_TOBAC	657410432	672379072	661864448	689449472	282093760	273224928	234720720	257645216	524590848	518697760	545586752
605.996	3	36.842	0.925854, 0.9447305, 0.9635872	VDELIKDKIEAQSEAK	0.79	A0A1S4D5H1_TOBAC	Clathrin heavy chain OS=Nicotiana tabacum OX=4097 GN=LOC107826230 PE=3 SV=1	TR|A0A1S4D5H1|A0A1S4D5H1_TOBAC	153713632	140538016	179984096	163729216	115637328	129099888	116224464	120966784	168329792	141103376	115812488
1091.98	2	68.749	0.7807367, 0.9387933, 0.96062464, 0.9626596, 0.9712417	TGDLGGTSSTTDFTNAIC[160.0307]DHL	1	A0A1S4C2Z5_TOBAC	Isocitrate dehydrogenase [NAD] subunit, mitochondrial OS=Nicotiana tabacum OX=4097 GN=LOC107814521 PE=3 SV=1		202532720	214796288	259753792	205298656	192267088	202410496	206111936	202982912	215051920	234494592	225031680
579.279	2	32.564	0.9423852, 0.9661333	n[43.0184]METTPPSQPK	0.99	A0A1S4DQ86_TOBAC	WD-40 repeat-containing protein MSI4-like OS=Nicotiana tabacum OX=4097 GN=LOC107832290 PE=4 SV=1		53791144	72587072	85177312	93969088	132508512	146279952	133236432	128972672	146410432	115964096	115627840
952.998	2	64.401	0.7940636, 0.87158054, 0.918938, 0.96644884	ALNSIPQPALAEYYAQR	0.79	A0A1S3Y739_TOBAC	12-oxophytodienoate reductase 3 OS=Nicotiana tabacum OX=4097 GN=LOC107773112 PE=4 SV=1	TR|A0A1S3Y739|A0A1S3Y739_TOBAC	128189392	119188240	140399440	132059832	224803840	237921232	230768816	202197072	192970960	226725344	194640288
546.638	3	41.13	0.92474455, 0.9284082, 0.9522387	TLITLHQQGEQITR	1	A0A1S4DPL7_TOBAC	SNAP25 homologous protein SNAP33-like OS=Nicotiana tabacum OX=4097 GN=LOC107832072 PE=4 SV=1	TR|A0A1S4DPL7|A0A1S4DPL7_TOBAC	119039352	115590896	122714752	86342056	113544560	116264168	130927064	145184768	132065792	135144080	125302168
551.804	2	50.804	0.970857	GLTLEEIEAK	1	A0A1S3ZQU1_TOBAC	D-xylose-proton symporter-like 2 OS=Nicotiana tabacum OX=4097 GN=LOC107789343 PE=3 SV=1	TR|A0A1S3ZQU1|A0A1S3ZQU1_TOBAC	31347440	26134354	33904420	24525554	89891552	82853400	84166384	96253816	60894268	60387936	62646276
621.878	2	81.372	0.95601964, 0.95740795, 0.95874506	AVVLLMLGGIEK	1	A0A1S4B6M9_TOBAC	DNA helicase OS=Nicotiana tabacum OX=4097 GN=LOC107805042 PE=3 SV=1	TR|Q8S9H3|Q8S9H3_TOBAC;TR|A0A1S4B6M9|A0A1S4B6M9_TOBAC	228584640	199243248	208603488	266940192	156564368	106768160	139036592	165475760	77250000	65296448	50076768
515.6145, 772.91736	2, 3	33.962	0.8003874, 0.91498667, 0.93670017, 0.955781, 0.96365047, 0.96769625, 0.968179	ELSTGNNNDVLLKK	0.99, 1.0	A0A1S3ZP30_TOBAC	Glucose-6-phosphate isomerase OS=Nicotiana tabacum OX=4097 GN=LOC107788918 PE=3 SV=1	TR|A0A1S3ZP30|A0A1S3ZP30_TOBAC	324369056	307312896	310874400	320296384	566338112	600518336	617623808	571173568	511602272	526511008	511380864
876.445	2	70.643	0.63015234, 0.90856004, 0.9544337, 0.9557937	FVVEFPDSLNTEQVK	0.93	A0A1S3XCQ1_TOBAC	dnaJ protein homolog OS=Nicotiana tabacum OX=4097 GN=LOC107763704 PE=3 SV=1	TR|A0A1S3XCQ1|A0A1S3XCQ1_TOBAC	59424404	79778480	53061828	83492088	239490416	199923424	251655744	236987744	153451040	156972096	171166560
495.75	2	33.926	0.9445727, 0.959917	LMHVMMTK	0.89	A0A1S4BHW3_TOBAC	uncharacterized protein LOC107808428 OS=Nicotiana tabacum OX=4097 GN=LOC107808428 PE=4 SV=1	TR|A0A1S4BHW3|A0A1S4BHW3_TOBAC	67271008	53493528	65729880	72431088	55850520	48436924	71946048	72433048	52868920	65485000	77970384
625.64703, 937.9658	2, 3	45.29	0.8928149, 0.91827756, 0.9327738, 0.9397637, 0.9668051, 0.9675405, 0.9692788, 0.9718233, 0.973157	GLHATSIESDYPGSTLAR	1	A0A1S4BCZ6_TOBAC	cell division cycle and apoptosis regulator protein 1-like OS=Nicotiana tabacum OX=4097 GN=LOC107807000 PE=4 SV=1	TR|A0A1S4BCZ6|A0A1S4BCZ6_TOBAC	708484736	663124288	589761152	692770176	722063232	728073024	829763904	774821888	736149504	763561280	804632704
413.92	3	49.025	0.95423937, 0.96247154, 0.96424127	TLPIREEILR	0.99	A0A1S4BQS8_TOBAC	alpha,alpha-trehalose-phosphate synthase [UDP-forming] 6-like OS=Nicotiana tabacum OX=4097 GN=LOC107810838 PE=4 SV=1	TR|A0A1S4BQS8|A0A1S4BQS8_TOBAC	97603536	82228168	77147480	84459736	94097872	105386392	84892768	111334600	98470496	95497216	89242688
407.20227, 610.29944	2, 3	17.605	0.8491252, 0.89275783, 0.93118095, 0.93778986, 0.9479134, 0.9519324, 0.955974	ARDQLDSAESK	0.99, 1.0	A0A1S4D9Z6_TOBAC	nuclear cap-binding protein subunit 1 isoform X1 OS=Nicotiana tabacum OX=4097 GN=LOC107827611 PE=4 SV=1	TR|A0A1S4D9Z6|A0A1S4D9Z6_TOBAC;TR|A0A1S4DA54|A0A1S4DA54_TOBAC	168848688	164523232	160111808	170608720	198908864	202754672	223344336	217616064	191935808	204337760	221794736
408.26562, 408.2659	2	51.015	0.90917647, 0.96057624, 0.9686372, 0.97177684, 0.97210383	IILESLK	0.67, 0.75	A0A1S3YWI1_TOBAC	xaa-Pro dipeptidase-like OS=Nicotiana tabacum OX=4097 GN=LOC107780472 PE=3 SV=1	TR|A0A1S4CZX3|A0A1S4CZX3_TOBAC;TR|A0A1S3YWI1|A0A1S3YWI1_TOBAC	220904880	215793632	210155552	208712112	279248384	274568928	286254048	306610528	246507584	285753824	260844976
678.306	2	43.048	0.9616655, 0.9714875, 0.9723004	NTWVGYDVC[160.0307]NK	1	A0A1S3XZQ4_TOBAC	uncharacterized protein At4g06744-like OS=Nicotiana tabacum OX=4097 GN=LOC107770612 PE=4 SV=1		46275396	52512112	59202212	41864784	200197136	198001472	211773328	201166880	116820448	122455168	108294200
443.5827, 443.58286, 664.8704	2, 3	39.504	0.53261054, 0.5349188, 0.6428092, 0.7151817, 0.8122726, 0.8597181	LNKEPPNLTFR	0.85, 0.94, 1.0	A0A1S4ACV6_TOBAC	developmentally-regulated G-protein 3-like OS=Nicotiana tabacum OX=4097 GN=LOC107796147 PE=4 SV=1	TR|A0A1S4ACV6|A0A1S4ACV6_TOBAC	785486912	718833152	720724736	778078080	609427904	531142880	632434752	576828864	684604544	680085248	746610048
457.265	3	49.099	0.5752302, 0.9535152, 0.9664773, 0.96996576	DIKPSNLLINSR	1	Q14TB0_TOBAC	Mitogen-activated protein kinase 2 OS=Nicotiana tabacum OX=4097 GN=NtMEK2 PE=2 SV=1	TR|Q14TB0|Q14TB0_TOBAC	110970976	91947320	82741048	106011520	114512688	112525768	92009728	121826712	116534048	129294992	141304720
1029.01	2	72.016	0.947093	YEGILYNINTDESSIGLR	1	A0A1S3Y7M2_TOBAC	protein decapping 5-like OS=Nicotiana tabacum OX=4097 GN=LOC107773273 PE=4 SV=1	TR|A0A1S3Y7M2|A0A1S3Y7M2_TOBAC	85206040	65751524	93629256	86292496	92731984	81242344	64736092	76467248	106400456	72360456	92755064
532.5966, 798.3916	2, 3	41.121	0.7156481, 0.8785046, 0.9535475, 0.95492786, 0.9614481, 0.9639807, 0.9647626	LAEQAERYEEMVK	0.9, 0.98	1433D_TOBAC	14-3-3-like protein D OS=Nicotiana tabacum OX=4097 PE=2 SV=1; Duplicate proteins: tr|Q5KTN4|Q5KTN4_TOBAC	SP|O49996|1433D_TOBAC	328505792	256907488	273359072	279935520	369216096	363315200	464383296	429890624	349269120	330983712	404328160
481.725	2	18.085	0.9618803, 0.9691728	EIEGEETR	0.92	A0A1S4C0M3_TOBAC	polyadenylate-binding protein-interacting protein 4-like OS=Nicotiana tabacum OX=4097 GN=LOC107813901 PE=4 SV=1	TR|A0A1S4C0M3|A0A1S4C0M3_TOBAC	48892416	46782120	51725156	54670568	39076904	47554568	43113160	43383832	38225672	57754172	49913112
458.909	3	42.005	0.74107516, 0.90947324, 0.93167424, 0.9526444	QVVWLSDTDRR	0.97	A0A1S3ZTV2_TOBAC	chloride conductance regulatory protein ICln-like OS=Nicotiana tabacum OX=4097 GN=LOC107790427 PE=4 SV=1	TR|A0A1S3ZTV2|A0A1S3ZTV2_TOBAC	140037120	145037792	129394200	183279936	96619544	104818976	146537696	145920288	132385264	147778096	135443760
602.618	3	49.286	0.51588255, 0.8392045, 0.85782385, 0.93826413, 0.9719132	LPHLYDTHMMEQYK	0.84	A0A1S3Y2G1_TOBAC	myosin-17-like OS=Nicotiana tabacum OX=4097 GN=LOC107771471 PE=3 SV=1	TR|A0A1S3Y2G1|A0A1S3Y2G1_TOBAC	202036304	193408416	213882480	227410480	196565920	178813680	155005824	170929360	202447296	217253888	209566208
390.5048, 585.25385	2, 3	17.553	0.9252002, 0.9322444, 0.94366413, 0.9505307, 0.95311207	ENPGEHEAMR	1	A0A1S3ZK95_TOBAC	uncharacterized protein LOC107787644 isoform X1 OS=Nicotiana tabacum OX=4097 GN=LOC107787644 PE=4 SV=1	TR|A0A1S4A8D3|A0A1S4A8D3_TOBAC;TR|A0A1S4A878|A0A1S4A878_TOBAC;TR|A0A1S4BRX6|A0A1S4BRX6_TOBAC;TR|A0A1S4BN61|A0A1S4BN61_TOBAC;TR|A0A1S3ZNM5|A0A1S3ZNM5_TOBAC;TR|A0A1S3ZK95|A0A1S3ZK95_TOBAC	133478560	149312416	140153776	139668272	101582064	95542584	106534232	100488712	119300240	132697944	137740400
487.277	2	62.803	0.9457648, 0.9604742	ILGLEWSR	1	A0A1S3YDT8_TOBAC	outer envelope pore protein 24, chloroplastic-like OS=Nicotiana tabacum OX=4097 GN=LOC107832248 PE=4 SV=1	TR|A0A1S3YDT8|A0A1S3YDT8_TOBAC;TR|A0A1S4DQ59|A0A1S4DQ59_TOBAC	97197728	99219240	100242056	96485664	122689104	108506192	115842008	123208872	118583968	95740848	93134592
661.3338, 991.49634	2, 3	58.104	0.87421834, 0.89302975, 0.9259685, 0.9514107, 0.962021, 0.96549124, 0.96603715, 0.9673119, 0.97562283	MLIMEHGLDASSIPASGPR	1	A0A1S4CBH9_TOBAC	Dihydrolipoamide acetyltransferase component of pyruvate dehydrogenase complex OS=Nicotiana tabacum OX=4097 GN=LOC107817052 PE=3 SV=1	TR|A0A1S4CBH9|A0A1S4CBH9_TOBAC;TR|A0A1S4C175|A0A1S4C175_TOBAC	1497354880	1504666880	1383533952	1450464640	1827656320	1678340608	1484854656	1755877120	1592255744	1720223232	1651952896
448.902	3	46.616	0.82337797, 0.8683235	SLVFSPSLHDSR	1	A0A1S4CHA4_TOBAC	WD repeat-containing protein VIP3-like OS=Nicotiana tabacum OX=4097 GN=LOC107818848 PE=4 SV=1	TR|A0A1S4CHA4|A0A1S4CHA4_TOBAC	74770720	77191040	49756220	84091520	76514176	55693656	75087144	77445104	67291248	76983384	87614152
520.25385, 693.3361, 1039.4991	2, 3, 4	68.862	0.92590976, 0.93915206, 0.9480199, 0.9511643, 0.9576192, 0.96256834, 0.96305525, 0.9646323, 0.96795446, 0.9684242, 0.96893007, 0.9693942, 0.970733, 0.97125655, 0.97130233, 0.97172004	ELDFEFVPVDMASGEHKK	0.94, 1.0	Q40533_TOBAC	ParB product which have an activity of glutathione S-transferase OS=Nicotiana tabacum OX=4097 GN=parB PE=4 SV=1	TR|Q40533|Q40533_TOBAC	1379270144	1636048640	1880831104	1287166592	4676382208	5430958592	4864620032	4430680064	3257421312	3406121728	3193654272
584.2592, 875.88354	2, 3	63.123	0.9524222, 0.96695006, 0.96853167, 0.97106254, 0.97162306, 0.97406584	FDFHYNQGTDGFFR	1	A0A1S3Y609_TOBAC	9-divinyl ether synthase-like OS=Nicotiana tabacum OX=4097 GN=LOC107772346 PE=4 SV=1	TR|A0A1S3Y609|A0A1S3Y609_TOBAC	403253696	486856448	646683072	404954528	1178794240	1516307968	1343204096	1406927872	964413888	938306688	931643520
503.285	2	57.016	0.8239035, 0.8694694	SDPFLVISK	0.96	A0A1S4APE3_TOBAC	protein BONZAI 1-like isoform X1 OS=Nicotiana tabacum OX=4097 GN=LOC107799718 PE=4 SV=1	TR|A0A1S4APE3|A0A1S4APE3_TOBAC	103828680	106227264	112931624	95877248	124325264	129939296	115130944	109658520	113540504	130074544	120287856
812.39	3	75.866	0.80051255, 0.8997795, 0.93843234, 0.93907064	EASSEMTPYVEQVLDAHPYLR	1	A0A1S4DJZ0_TOBAC	mechanosensitive ion channel protein 1, mitochondrial-like isoform X1 OS=Nicotiana tabacum OX=4097 GN=LOC107830614 PE=4 SV=1	TR|A0A1S4DJZ0|A0A1S4DJZ0_TOBAC	132664464	159287904	170314208	170164112	253026496	260114720	235207248	217682432	178745280	217448784	210836800
626.836	2	22.213	0.9652353, 0.96778035, 0.96901274	ELGAAKEELHR	1	A0A1S3X6S7_TOBAC	protein FLX-like 3 isoform X1 OS=Nicotiana tabacum OX=4097 GN=LOC107761685 PE=4 SV=1	TR|A0A1S4A034|A0A1S4A034_TOBAC;TR|A0A1S3X6S7|A0A1S3X6S7_TOBAC	98642592	92254056	77975264	92524296	84014944	87481488	95529344	89985952	101783464	97448720	93362048
593.309	2	32.962	0.9550825, 0.9700356	ENDQGIITAPK	0.94	A0A1S3YSN9_TOBAC	uncharacterized protein LOC107779130 OS=Nicotiana tabacum OX=4097 GN=LOC107779130 PE=4 SV=1	TR|A0A1S3YSN9|A0A1S3YSN9_TOBAC	62762408	75986048	80807112	75786960	91633760	76508968	108514688	81937368	90688448	101765264	84275392
769.9903, 1154.4819	2, 3	59.123	0.9278103, 0.9395983, 0.96203786, 0.9631803, 0.9676752, 0.9690685	ADSQAASESDVTSDMFEENFK	1	A0A1S4AL63_TOBAC	tripeptidyl-peptidase 2-like OS=Nicotiana tabacum OX=4097 GN=LOC107798947 PE=4 SV=1	TR|A0A1S4CDQ9|A0A1S4CDQ9_TOBAC;TR|A0A1S4AL63|A0A1S4AL63_TOBAC	172370944	154079376	195395696	215519376	413707840	399589888	352398048	347902464	287245472	312717984	334606912
607.078, 809.1016	3, 4	90.468	0.8574821, 0.92334986, 0.93197304, 0.9386184, 0.942964, 0.94485193, 0.9468398, 0.9545995, 0.97180694	LHAQALTLAALAGAAVVEYYDHK	1	A0A1S4DE89_TOBAC	uncharacterized protein LOC107828678 OS=Nicotiana tabacum OX=4097 GN=LOC107828678 PE=4 SV=1	TR|A0A1S4DE89|A0A1S4DE89_TOBAC	806751872	836712064	1118533760	865055104	892316672	953862656	1058850112	881592000	549834112	562987072	444047200
619.071	4	77.735	0.60729367, 0.79033303, 0.9455784, 0.9593202, 0.96034616	LPADYAVWMGEIKPLTHFQEK	1	A0A1S3YWI1_TOBAC	xaa-Pro dipeptidase-like OS=Nicotiana tabacum OX=4097 GN=LOC107780472 PE=3 SV=1	TR|A0A1S3YWI1|A0A1S3YWI1_TOBAC	130495816	136397248	155931600	140515168	246401488	216184832	185896672	214374032	178995984	177871872	184588384
429.285	2	67.618	0.9331576, 0.96694005, 0.9712363	VLFIIPR	1	A0A1S4DN75_TOBAC	germinal center kinase 1-like isoform X2 OS=Nicotiana tabacum OX=4097 GN=LOC107831610 PE=4 SV=1	TR|A0A1S4DN79|A0A1S4DN79_TOBAC;TR|A0A1S4DN75|A0A1S4DN75_TOBAC	114545184	118025976	105813240	117329344	101882968	89726176	105037720	100773072	115394544	137105520	116762656
654.376	2	31.19	0.970303	ALVASQLNHQVK	0.98	A0A1S4A7P7_TOBAC	glucan endo-1,3-beta-glucosidase 4-like OS=Nicotiana tabacum OX=4097 GN=LOC107794662 PE=3 SV=1	TR|A0A1S4A7P7|A0A1S4A7P7_TOBAC	51125096	40874484	43903928	57123076	50460696	38337000	51442908	42470072	57808684	53423700	60398948
922.505	2	62.147	0.96930766, 0.97293997	INAINAQYQEQLVALR	1	A0A1S3YPW4_TOBAC	uncharacterized protein LOC107778476 OS=Nicotiana tabacum OX=4097 GN=LOC107778476 PE=4 SV=1	TR|A0A1S3YPW4|A0A1S3YPW4_TOBAC	75723360	92848752	85159664	80391824	84709680	93205792	102314304	99311984	97209432	87150752	108592600
716.397	3	81.169	0.8817484, 0.9220981, 0.96270216	AVELVYLLVNESNVKPMTK	0.99	A0A1S3ZU44_TOBAC	AP-1 complex subunit gamma-2-like OS=Nicotiana tabacum OX=4097 GN=LOC107790516 PE=4 SV=1	TR|A0A1S3ZU44|A0A1S3ZU44_TOBAC	168778496	168978880	203610080	181634496	150682208	120086800	147863488	179681056	105550464	118968920	99513416
410.738	2	33.29	0.83615, 0.94930637, 0.9672166	VLSAQFR	0.77	A0A1S4DQ65_TOBAC	vacuolar protein sorting-associated protein 52 A-like isoform X1 OS=Nicotiana tabacum OX=4097 GN=LOC107831990 PE=4 SV=1	TR|A0A1S4DQ65|A0A1S4DQ65_TOBAC	65837600	80731600	77552872	92963032	78297888	61118024	68930064	74495072	75517144	89809264	89118616
783.408	2	73.016	0.9168435, 0.926351, 0.9443198	SYLNGLGINWSSVR	1	A0A1S4B3S7_TOBAC	probable methyltransferase PMT24 OS=Nicotiana tabacum OX=4097 GN=LOC107804239 PE=4 SV=1	TR|A0A1S4B3S7|A0A1S4B3S7_TOBAC	215789520	201848256	209829488	217797792	62736308	49679128	59594312	37071668	149925792	146402288	144473520
653.3114, 653.31226	2	39.805	0.585433, 0.5931157, 0.8664595, 0.9250775, 0.96523756, 0.9674771, 0.9676609, 0.9688659	LFPNQDPTMDK	0.97, 1.0	A0A1S4BJB5_TOBAC	Peroxidase OS=Nicotiana tabacum OX=4097 GN=LOC107808896 PE=3 SV=1	TR|A0A1S4BJB5|A0A1S4BJB5_TOBAC	13889332224	12983089152	14017269760	10989047808	25224058880	29861558272	29705865216	27700873216	21472888832	22425651200	22852636672
430.2023, 573.26794, 859.3975	2, 3, 4	17.169	0.88911384, 0.9402205, 0.94518864, 0.94908994, 0.9567613, 0.95783806, 0.95850825, 0.96253353, 0.9630845, 0.9666834, 0.96793187, 0.9704326	KPSNPASSGHGYGSESR	1	E2F3S8_TOBAC	G-strand specific single-stranded telomere-binding protein 1 OS=Nicotiana tabacum OX=4097 GN=GTBP1 PE=2 SV=1	TR|E2F3S8|E2F3S8_TOBAC	1237694336	1281082752	1201522176	1249652608	1170708608	1166840576	1298528256	1318037248	1256103936	1304748160	1392807168
578.855	2	72.383	0.9458344, 0.97366065, 0.9749513	LIIMDPTLIK	1	A0A1S4BR28_TOBAC	cytochrome P450 72A15-like OS=Nicotiana tabacum OX=4097 GN=LOC107811024 PE=3 SV=1	TR|A0A1S4BR28|A0A1S4BR28_TOBAC	44492836	54115736	70616680	46550512	160958672	204348848	154249040	174999696	113489816	115859296	122498720
527.78	2	20.378	0.9274232, 0.96792966	LQDVVHSEK	0.98	A0A1S4CF81_TOBAC	cell division control protein 2 homolog A-like OS=Nicotiana tabacum OX=4097 GN=LOC107818324 PE=3 SV=1	TR|A0A1S4CPH0|A0A1S4CPH0_TOBAC;TR|A0A1S4CF81|A0A1S4CF81_TOBAC;TR|A0A1S4CPR6|A0A1S4CPR6_TOBAC;TR|A0A1S4CNX8|A0A1S4CNX8_TOBAC	75266424	77719552	85018496	85709280	43489512	43986480	39787400	45244332	59092168	67635064	65251048
530.764	2	32.728	0.967555	GLGQAVMDNR	1	A0A1S3YMI8_TOBAC	Alpha-mannosidase OS=Nicotiana tabacum OX=4097 GN=LOC107777832 PE=3 SV=1	TR|A0A1S3YMI8|A0A1S3YMI8_TOBAC	62774832	77113592	68276064	74467264	52609900	49704708	49407360	51466596	68017584	66541372	70945976
528.80096, 528.8019	2	40.029	0.67620516, 0.80870473, 0.8321052, 0.87354016, 0.88779265	IPVELAEGTK	0.98, 0.99	A0A1S3YWH6_TOBAC	7-deoxyloganetic acid glucosyltransferase-like OS=Nicotiana tabacum OX=4097 GN=LOC107780466 PE=4 SV=1	TR|A0A1S3YWH6|A0A1S3YWH6_TOBAC	105264016	100644528	126622440	77420888	111518320	114263992	137365728	114253112	99196448	115969872	124560880
1255.59	3	59.477	0.9170372, 0.9204813, 0.949244, 0.96015364, 0.9700457	IPQSSAGMPSSGGYPDGGSYGLQSGYPSQVPQPGGAVAR	1	A0A1S4BT67_TOBAC	UBP1-associated protein 2C-like OS=Nicotiana tabacum OX=4097 GN=LOC107811627 PE=4 SV=1	TR|A0A1S4BT67|A0A1S4BT67_TOBAC	299652736	331209088	383593632	366401632	180377264	236023024	228195152	211122112	266267888	306225856	300311968
473.262	2	43.428	0.8939767, 0.9536925, 0.9576923	AIATWEVR	0.69	A0A1S4CUB7_TOBAC	protein TIC 56, chloroplastic-like OS=Nicotiana tabacum OX=4097 GN=LOC107822773 PE=4 SV=1	TR|A0A1S4CUB7|A0A1S4CUB7_TOBAC	113029280	110389816	115386512	124553176	123894584	114734000	142679312	146768448	109876592	124168424	122700408
407.204	3	31.856	0.8787683, 0.8962019, 0.9288758	VWDISDDGKGK	0.98	A0A1S4BUC4_TOBAC	66 kDa stress protein-like OS=Nicotiana tabacum OX=4097 GN=LOC107811990 PE=4 SV=1	TR|A0A1S4BUC4|A0A1S4BUC4_TOBAC	143647552	107235520	123938592	120419152	108787144	85072864	100236552	100197608	112110104	124291784	126400232
423.218	3	17.495	0.5752432, 0.93237484	KAADALHQEER	1	A0A1S3Y7Z4_TOBAC	LIMR family protein At5g01460-like isoform X1 OS=Nicotiana tabacum OX=4097 GN=LOC107773402 PE=4 SV=1	TR|A0A1S3Y7Z4|A0A1S3Y7Z4_TOBAC	71521288	76403360	73961264	82562288	58416272	69139416	56644452	50596064	70399816	71980736	87167568
684.0737, 911.76166	3, 4	38.083	0.87664855, 0.89375895, 0.9144251, 0.9384833, 0.9574547, 0.9618026, 0.9620007, 0.9631385, 0.9670635, 0.9689246	QKEGTTPNVSDVTSLDDEPKNDESK	0.99, 1.0	A0A1S4A837_TOBAC	enhancer of mRNA-decapping protein 4-like OS=Nicotiana tabacum OX=4097 GN=LOC107794736 PE=4 SV=1	TR|A0A1S4A837|A0A1S4A837_TOBAC;TR|A0A1S3XM28|A0A1S3XM28_TOBAC	385193760	374435264	364140224	366149920	293919840	288960768	330232832	263869392	331811040	333477344	351871296
784.42	2	70.872	0.9375432, 0.9640623, 0.9683282	GIGAEPIQPLWC[160.0307]VK	0.99	A0A1S4B008_TOBAC	Beta-hexosaminidase OS=Nicotiana tabacum OX=4097 GN=LOC107803148 PE=3 SV=1		53431228	76826872	121571464	55763260	214892720	286413184	267501552	253382080	198705968	201790048	220198976
431.209	2	30.251	0.969149, 0.9706778	FMMPHAK	0.88	A0A1S4BIE1_TOBAC	ATP-dependent Clp protease proteolytic subunit OS=Nicotiana tabacum OX=4097 GN=LOC107808620 PE=3 SV=1	TR|A0A1S4BIE1|A0A1S4BIE1_TOBAC	97804792	95231568	88433792	97044352	125464216	109694528	116493008	120902616	109238552	125461640	134550816
905.412	3	56.833	0.76639336, 0.9519752, 0.9684364, 0.96849966	VGLTFTPQDEREEEQEESYGGWK	1	A0A1S3ZPZ0_TOBAC	elicitor-responsive protein 3-like OS=Nicotiana tabacum OX=4097 GN=LOC107789163 PE=4 SV=1	TR|A0A1S3ZPZ0|A0A1S3ZPZ0_TOBAC	219750448	235595904	236170880	151523936	184662112	229964960	222727648	231292032	213695968	220594784	229571744
704.834	2	56.013	0.8052548, 0.8578414, 0.96719664, 0.97124183	GAEDFLTEEEIR	0.99	A0A1S3Y1X4_TOBAC	calmodulin-binding protein 60 B-like isoform X1 OS=Nicotiana tabacum OX=4097 GN=LOC107771176 PE=4 SV=1	TR|A0A1S3Y1X4|A0A1S3Y1X4_TOBAC	129628016	133684176	130102952	178732528	121706392	91549232	86294544	110519688	128079640	165125632	162540144
632.5242, 790.40265	4, 5	54.234	0.5830939, 0.8132294, 0.8794366, 0.8826515, 0.9323012, 0.9336712, 0.94841874, 0.9719104	LVSFHAADAPTGSTEVHVHNVVTEEGLVSR	1	A0A1S3YC29_TOBAC	LOW QUALITY PROTEIN: protein transport protein SEC31 homolog B-like OS=Nicotiana tabacum OX=4097 GN=LOC107774522 PE=4 SV=1	TR|A0A1S3YC29|A0A1S3YC29_TOBAC	467729856	397998976	397565152	376999936	284807168	279213184	240412656	239836528	408086368	349757600	313572576
595.824	2	47.698	0.608501, 0.95643806, 0.9632618	TAVVDIPYGGAK	0.92	A0A1S3ZU19_TOBAC	glutamate dehydrogenase A-like OS=Nicotiana tabacum OX=4097 GN=LOC107790490 PE=3 SV=1	TR|A0A1S3ZU19|A0A1S3ZU19_TOBAC;TR|A0A1S3XN13|A0A1S3XN13_TOBAC	48842552	52694996	34441180	46896684	131709120	155819024	155964064	134534432	95794624	92438072	95728344
508.613	3	45.545	0.974664	EVSGNPVIAPHLYK	1	A0A1S3Y081_TOBAC	soluble starch synthase 3, chloroplastic/amyloplastic-like OS=Nicotiana tabacum OX=4097 GN=LOC107770809 PE=3 SV=1	TR|A0A1S3Y081|A0A1S3Y081_TOBAC	33319606	42934360	38788992	36404064	94763248	85303376	82467472	105264840	62308568	65039872	77319248
631.004	3	70.291	0.8720514, 0.91151226, 0.9540492	KLEVYSVWALPSEDVR	0.81	A0A1S3Y9S0_TOBAC	cyclic phosphodiesterase-like OS=Nicotiana tabacum OX=4097 GN=LOC107773860 PE=4 SV=1	TR|A0A1S3Y9S0|A0A1S3Y9S0_TOBAC	135852864	117708592	175737744	131415328	166465632	174249712	153268672	142099616	130567808	124746680	96700288
563.591	3	56.234	0.9048386, 0.9155673, 0.963645, 0.97352594	NMFIHSMYNEFQK	1	A0A1S3XE12_TOBAC	la-related protein 1A-like OS=Nicotiana tabacum OX=4097 GN=LOC107764024 PE=4 SV=1	TR|A0A1S3XE12|A0A1S3XE12_TOBAC;TR|A0A1S3Z8F9|A0A1S3Z8F9_TOBAC	162123696	166548368	142563776	187336848	122398584	112593184	126919216	110264576	158343088	131997928	138972832
812.894	4	80.85	0.8814709, 0.9538963, 0.9545005, 0.9549295, 0.96718836, 0.9687203	TFAVDETSVSGYIYHHLLGHEVEMQMVR	1	A0A1S4AMN0_TOBAC	regulator of nonsense transcripts 1 homolog isoform X1 OS=Nicotiana tabacum OX=4097 GN=LOC107799096 PE=4 SV=1	TR|A0A1S4AMN0|A0A1S4AMN0_TOBAC;TR|A0A1S3XAV5|A0A1S3XAV5_TOBAC	398312256	427458688	429677984	395614176	257844192	268947680	355380896	330304064	200034288	174773472	129844728
465.901	3	17.515	0.7656616, 0.7773805, 0.9434854, 0.9657191	n[43.0184]ATAAPTPAHHSHR	1	A0A1S4CW17_TOBAC	la-related protein 1C-like OS=Nicotiana tabacum OX=4097 GN=LOC107823306 PE=4 SV=1		107035128	123543936	108460936	136208096	94827616	99715984	109097472	96773864	111588160	106231104	106915488
783.856	2	51.496	0.7869015, 0.86517006, 0.8971559, 0.94350976	LPQDDMNAVYNMR	1	A0A1S3XWH2_TOBAC	SNARE-interacting protein KEULE-like OS=Nicotiana tabacum OX=4097 GN=LOC107769485 PE=3 SV=1	TR|A0A1S3XWH2|A0A1S3XWH2_TOBAC	158917776	174438496	192931696	207052112	133125608	135713312	121854248	141144576	174031840	194748368	145985728
498.236	2	36.543	0.969519, 0.9720566	C[160.0307]TLMISDR	0.74	A0A1S4B981_TOBAC	uncharacterized protein LOC107780249 OS=Nicotiana tabacum OX=4097 GN=LOC107780249 PE=4 SV=1		54144976	71921880	79679592	65190712	84302896	86588816	103501088	92317224	93656784	95788888	87860384
754.705	3	72.573	0.8104309, 0.91983664, 0.9553171, 0.964961	DMLQSSPDARPDITQVWFR	1	A0A1S3ZLP5_TOBAC	probable serine/threonine-protein kinase DDB_G0280111 OS=Nicotiana tabacum OX=4097 GN=LOC107788132 PE=4 SV=1	TR|A0A1S3ZLP5|A0A1S3ZLP5_TOBAC	180819488	185042032	180422176	191212304	124028872	111265272	110793432	106728720	164437136	148164944	165177760
407.737	2	23.656	0.956766	SAPTTPIK	1	A0A1S3X593_TOBAC	phosphoenolpyruvate carboxykinase [ATP]-like OS=Nicotiana tabacum OX=4097 GN=LOC107761446 PE=3 SV=1	TR|A0A1S3X593|A0A1S3X593_TOBAC	13738257	22431124	22755552	30400652	87951776	126873408	100461960	112067416	61056632	67193944	73649080
564.25	3	23.78	0.91168976, 0.94842345, 0.97039115	REGGGGGYGGGGYGGGGRY	1	A0A1S3X0T3_TOBAC	glycine-rich RNA-binding protein-like isoform X1 OS=Nicotiana tabacum OX=4097 GN=LOC107760024 PE=4 SV=1	TR|A0A1S3X0T3|A0A1S3X0T3_TOBAC;TR|D6PZY6|D6PZY6_TOBAC	198930912	178526576	185694848	134182256	64930152	78930824	103462160	72042496	138582368	140815040	154293040
635.836	2	34.994	0.87988967, 0.8929156, 0.9633783	SQQLPGSTPDIK	0.97	A0A1S3X0F4_TOBAC	transcriptional corepressor LEUNIG-like isoform X1 OS=Nicotiana tabacum OX=4097 GN=LOC107759876 PE=4 SV=1	TR|A0A1S3X0F4|A0A1S3X0F4_TOBAC	137652800	139593776	124813768	148534816	103603960	109126584	129372552	124879200	142967168	140421376	137075024
411.7251, 548.63074	3, 4	41.291	0.8452094, 0.87979233, 0.8974146, 0.9377575, 0.9508176, 0.9547039	EKITLAGHDEYIVR	1	A0A1S3YTZ2_TOBAC	Ketol-acid reductoisomerase OS=Nicotiana tabacum OX=4097 GN=LOC107779760 PE=3 SV=1	TR|A0A1S3YTZ2|A0A1S3YTZ2_TOBAC	683265728	506944640	664007552	520751072	525415360	602082240	688619264	491285472	832821504	666706112	438085312
713.659	3	51.298	0.910309, 0.95753855, 0.961693	SDHYFQMEDGVVHVYANK	1	A0A1S3ZRU6_TOBAC	AMP deaminase-like OS=Nicotiana tabacum OX=4097 GN=LOC107789715 PE=4 SV=1	TR|A0A1S4ACC3|A0A1S4ACC3_TOBAC;TR|A0A1S3ZRU6|A0A1S3ZRU6_TOBAC	103925592	108600720	118160928	114616736	210665440	175435424	177234464	203091792	155143632	154640672	145168064
603.293	2	28.366	0.928182	SVIGHDFSSEK	0.79	A0A1S4A1X7_TOBAC	zinc finger CCCH domain-containing protein 17-like isoform X1 OS=Nicotiana tabacum OX=4097 GN=LOC107792775 PE=4 SV=1	TR|A0A1S4A1X7|A0A1S4A1X7_TOBAC	64318712	66598276	53914900	53245304	42352512	51805624	52133844	52918628	47240684	46783608	60675796
739.361	2	44.624	0.7403633, 0.9644, 0.96923256	AC[160.0307]NVQTPSISLC[160.0307]K	1	A0A1S3ZFV3_TOBAC	non-specific lipid-transfer protein-like protein At2g13820 OS=Nicotiana tabacum OX=4097 GN=LOC107786222 PE=3 SV=1		32539476	35419220	59051504	31270004	191778048	268598336	230566704	237878720	147760800	158399632	151924688
555.752	2	33.478	0.80137414, 0.9669753, 0.9685307	EAGFDEDSIK	0.97	A0A1S4ACL8_TOBAC	protein CROWDED NUCLEI 4-like OS=Nicotiana tabacum OX=4097 GN=LOC107796185 PE=4 SV=1	TR|A0A1S4BYQ1|A0A1S4BYQ1_TOBAC;TR|A0A1S4ACL8|A0A1S4ACL8_TOBAC	85879088	99520336	99668168	95152232	106606152	117393016	132007440	123709392	117067200	117262208	121503024
440.232	2	34.079	0.9601792, 0.96877027	EAYEVLR	0.99	A0A1S4BVX3_TOBAC	uncharacterized protein At5g01610-like OS=Nicotiana tabacum OX=4097 GN=LOC107812436 PE=4 SV=1	TR|A0A1S4BMK7|A0A1S4BMK7_TOBAC;TR|A0A1S4BVX3|A0A1S4BVX3_TOBAC;TR|A0A1S4CGB0|A0A1S4CGB0_TOBAC	55403320	64551580	75369824	82948472	59565892	65738020	59491048	59310772	61751604	64479492	71693888
774.358	2	42.115	0.9415194, 0.9496225, 0.9572984	SDDIDDNTPISEVK	1	A0A1S4AVE2_TOBAC	uncharacterized protein LOC107801713 OS=Nicotiana tabacum OX=4097 GN=LOC107801713 PE=4 SV=1	TR|A0A1S4AVE2|A0A1S4AVE2_TOBAC	145554480	155082496	159708000	145881584	125849696	125353984	149413520	133065864	151225920	150984096	149130448
609.264, 812.01526	3, 4	21.344	0.7918882, 0.93348646, 0.9567276, 0.9591976, 0.9628454, 0.9683844	KQQQAQEAYDEDEDMHGGAQR	1	A0A1S3ZSZ9_TOBAC	dnaJ protein homolog OS=Nicotiana tabacum OX=4097 GN=LOC107790142 PE=4 SV=1	TR|A0A1S3ZSZ9|A0A1S3ZSZ9_TOBAC	517236800	498904992	574296704	496452608	450230560	391536064	392086880	352876544	494279872	503136000	520983072
857.465	2	72.495	0.8998409, 0.97251856, 0.9744899	GTLMLATPDDIAVIQR	1	A0A1S4AJ77_TOBAC	ER membrane protein complex subunit 1-like OS=Nicotiana tabacum OX=4097 GN=LOC107798297 PE=4 SV=1	TR|A0A1S4AJ77|A0A1S4AJ77_TOBAC	194353360	216294128	216715344	210514992	108682352	85230464	84961520	82050416	137364240	159395152	152557152
464.907	3	59.645	0.94905, 0.9586792, 0.96898794	VFEGFTVGFHPR	1	A0A1S4AUJ0_TOBAC	uncharacterized protein LOC107801567 OS=Nicotiana tabacum OX=4097 GN=LOC107801567 PE=4 SV=1	TR|A0A1S4AUJ0|A0A1S4AUJ0_TOBAC	116839768	109618648	92786432	92797912	120801040	106681432	102263480	120240952	107795696	132650448	96414720
586.6447, 879.4617, 879.4624, 879.46344, 879.46356, 879.4637	2, 3	60.206	0.5718117, 0.62346876, 0.6321771, 0.89187765, 0.9225555, 0.9380701, 0.94020474, 0.9595624, 0.96019655, 0.9635183, 0.96444166, 0.9645016, 0.96491826, 0.96518683, 0.965921, 0.9659854, 0.96676844, 0.9673047, 0.9675948, 0.9714307	DSVVLTGGPNYNVPLGR	0.99, 1.0	A0A1S4BJB5_TOBAC	Peroxidase OS=Nicotiana tabacum OX=4097 GN=LOC107808896 PE=3 SV=1	TR|A0A1S4BJB5|A0A1S4BJB5_TOBAC	51037708288	51623940096	55594688512	45271969792	112436002816	132296916992	112844660736	122506895360	88850530304	94232018944	95562932224
542.943	3	41.803	0.96663	KMSYVVGFGNHYPK	0.69	A0A1S4CM96_TOBAC	Endoglucanase OS=Nicotiana tabacum OX=4097 GN=LOC107820555 PE=3 SV=1	TR|A0A1S4CM96|A0A1S4CM96_TOBAC	104869152	105571968	82014536	105489184	38557548	42511080	35617248	36737292	76657264	77268448	79698104
389.533	3	35.29	0.963546, 0.96834624	SLFVGHTDYK	0.68	A0A1S4AMY1_TOBAC	Nucleolar GTP-binding protein 1 OS=Nicotiana tabacum OX=4097 GN=LOC107799397 PE=3 SV=1	TR|A0A1S4AMY1|A0A1S4AMY1_TOBAC	162851744	157844960	128779424	165758032	52676496	51495624	55361112	65439276	121693056	115461560	108875264
847.937	2	68.183	0.8337919, 0.9362669, 0.94561285	FNEALDGVVLTYEPK	0.79	A0A1S4AVX4_TOBAC	uncharacterized protein LOC107801865 isoform X1 OS=Nicotiana tabacum OX=4097 GN=LOC107801865 PE=4 SV=1	TR|A0A1S4AVX4|A0A1S4AVX4_TOBAC	148289616	156068448	136406256	150046768	93593656	64059460	86254856	74989440	144033168	122927656	118664104
693.696	3	88.258	0.74418056, 0.8214184, 0.9384763, 0.95462537, 0.9659048	SEPMQLVQLIIPMESAHR	1	A0A1S3YUM1_TOBAC	V-type proton ATPase subunit a OS=Nicotiana tabacum OX=4097 GN=LOC107779715 PE=3 SV=1	TR|A0A1S3YUM1|A0A1S3YUM1_TOBAC;TR|A0A1S4CCN1|A0A1S4CCN1_TOBAC	343813280	342478624	357425472	325422144	195535776	154488832	199890544	147069632	231106800	214142272	223294672
690.9223, 863.3999, 1150.865	3, 4, 5	48.135	0.83440685, 0.87436277, 0.8797187, 0.9281681, 0.94288474, 0.94379354, 0.9441272, 0.94454116, 0.9495606, 0.9512496, 0.951302, 0.95227075, 0.9527473, 0.9558557, 0.9561657, 0.95684683, 0.9581168, 0.9604548, 0.96463835, 0.9663477, 0.9681252	NSYAVPHSESQDQVALDIDYHHNMLSSHQK	0.97, 1.0	A0A1S3XJX0_TOBAC	Eukaryotic translation initiation factor 3 subunit F OS=Nicotiana tabacum OX=4097 GN=LOC107765783 PE=3 SV=1	TR|A0A1S4AS02|A0A1S4AS02_TOBAC;TR|A0A1S3XJX0|A0A1S3XJX0_TOBAC	3151395840	2663821056	2816052224	3096686336	1787424384	2067279744	1898477312	1946164480	2435981312	2445610240	2134270976
489.23	2	49.258	0.96246314, 0.9714751	DMELWQR	1	A0A1S3WXP6_TOBAC	probable methyltransferase PMT3 OS=Nicotiana tabacum OX=4097 GN=LOC107759039 PE=4 SV=1	TR|A0A1S3WXP6|A0A1S3WXP6_TOBAC	134631680	142160304	127275232	154296992	65753840	49594520	38531736	51263364	113498280	101537024	122539136
564.5808, 846.36664	2, 3	29.962	0.9303218, 0.93239075, 0.94554967, 0.956191, 0.96501106, 0.965118, 0.96960706, 0.97284937, 0.9753847	STAGDTHLGGEDFDNR	1	Q67BD2_TOBAC	Heat shock protein 70-1 OS=Nicotiana tabacum OX=4097 GN=HSP70-1 PE=3 SV=1	TR|Q67BD2|Q67BD2_TOBAC	28459436	25905592	45723584	45968784	986020544	907823040	1047511488	1022729856	547796672	596864000	605447040
529.298	2	34.076	0.9459281, 0.9725489	NEVLVVQEK	1	A0A1S4BLP8_TOBAC	nudix hydrolase 2-like OS=Nicotiana tabacum OX=4097 GN=LOC107809657 PE=3 SV=1	TR|A0A1S3YHD2|A0A1S3YHD2_TOBAC;TR|A0A1S3Z8H2|A0A1S3Z8H2_TOBAC;TR|A0A1S4CX55|A0A1S4CX55_TOBAC;TR|A0A1S4BLP8|A0A1S4BLP8_TOBAC	89431304	89568272	113690720	81532072	96081736	95257264	120096672	112128064	102013528	118232264	95937360
682.9724, 682.97253, 682.97327, 682.9745, 682.97455, 682.9748, 682.975, 682.9755, 682.9756, 682.9757, 682.9759, 682.976, 682.9763, 682.97705, 682.9772, 682.9773, 682.9785, 1023.9581	2, 3	83.532	0.5008956, 0.506713, 0.5169222, 0.52938354, 0.55564845, 0.55985826, 0.56176335, 0.57909757, 0.5800542, 0.58643496, 0.5998398, 0.60813147, 0.6278906, 0.66920394, 0.720837, 0.7214312, 0.7564366, 0.7669836, 0.7967406, 0.797042, 0.81043, 0.8221311, 0.83014446, 0.832543, 0.8338933, 0.8386381, 0.8395269, 0.85059845, 0.8583668, 0.8599362, 0.86842024, 0.8697487, 0.8698287, 0.870947, 0.8733088, 0.87417233…	YAADEDAFFADYAEAHLK	0.85, 0.91, 0.94, 0.95, 0.98, 0.99, 1.0	Q42941_TOBAC	Ascorbate peroxidase OS=Nicotiana tabacum OX=4097 GN=APX PE=2 SV=1	TR|Q42941|Q42941_TOBAC	10194510848	9278239744	10529851392	9662224384	14310820864	14622594048	13289052160	13052794880	16114628608	14911598592	12566064128
643.321	3	80.835	0.68276113, 0.7177615, 0.8975706, 0.91698146, 0.9618587, 0.9695574	SFESRPVFETVEEMLK	1	A0A1S4D7B3_TOBAC	farnesylcysteine lyase OS=Nicotiana tabacum OX=4097 GN=LOC107826766 PE=4 SV=1	TR|A0A1S4ABZ1|A0A1S4ABZ1_TOBAC;TR|A0A1S4D7B3|A0A1S4D7B3_TOBAC	184110256	204716352	202099136	191575840	290987552	305442720	294961440	315709408	193330160	195960192	194678704
576.799	2	21.707	0.9169037, 0.96205145, 0.96278673	KGETAFETAAK	0.99	A0A1S4DAW8_TOBAC	methionine--tRNA ligase, chloroplastic/mitochondrial-like OS=Nicotiana tabacum OX=4097 GN=LOC107827843 PE=3 SV=1	TR|A0A1S4DAW8|A0A1S4DAW8_TOBAC;TR|A0A1S4CR33|A0A1S4CR33_TOBAC	63691428	55206928	69497032	76373272	63186792	58362448	61498720	63609592	66211348	67853768	64550076
648.82	2	46.426	0.955041	DALEEYSTQLK	1	A0A1S3YKL8_TOBAC	thebaine 6-O-demethylase-like OS=Nicotiana tabacum OX=4097 GN=LOC107777314 PE=3 SV=1	TR|A0A1S3YKL8|A0A1S3YKL8_TOBAC	53012536	48952836	81314592	65984788	76087600	72234248	80163848	64564172	76445976	64998448	71089936
656.28754, 656.2877	2	40.684	0.6507506, 0.8458689, 0.87140167	DSIMDSTINC[160.0307]R	1	A0A1S4B9H4_TOBAC	Aminomethyltransferase OS=Nicotiana tabacum OX=4097 GN=LOC107805971 PE=3 SV=1		76519816	90405928	136973280	113245768	103325648	124781520	117660592	133707824	125947712	133800592	125554304
609.6592, 913.9853	2, 3	76.766	0.7867085, 0.9415182, 0.96133906, 0.96398705, 0.96513605, 0.9663876, 0.9688982, 0.97095424	IVQLNDAIDDISNQLR	1	A0A1S3XP94_TOBAC	thylakoid membrane protein ssl2009-like OS=Nicotiana tabacum OX=4097 GN=LOC107767302 PE=4 SV=1	TR|A0A1S3XP94|A0A1S3XP94_TOBAC	376846976	352673920	498379488	378318016	720244480	778662912	680276288	614226368	595908288	494033056	490045664
470.256	2	43.587	0.93107206, 0.9654935	QFLYNVR	0.78	A0A1S4B7N3_TOBAC	glutamine-dependent NAD(+) synthetase-like OS=Nicotiana tabacum OX=4097 GN=LOC107805443 PE=4 SV=1	TR|A0A1S4B7X7|A0A1S4B7X7_TOBAC;TR|A0A1S4B7N3|A0A1S4B7N3_TOBAC	81376768	83682768	85241840	96774608	84127200	79370352	94538944	88406752	102962928	92068616	91659952
411.212	2	31.69	0.911981, 0.9453728	VDPFTSR	0.76	A0A077D837_TOBAC	Glutathione synthetase OS=Nicotiana tabacum OX=4097 GN=LOC107832748 PE=2 SV=1	TR|A0A077D837|A0A077D837_TOBAC	51021300	49239624	56778888	42570772	89341544	90804944	83255936	79406040	74370384	64461536	73314048
406.8736, 406.87378	3	56.412	0.519004, 0.66620713, 0.7154308, 0.7756991, 0.8358041, 0.8723674	IWPHSFEFR	1	A0A1S4C4Q9_TOBAC	Glucose-6-phosphate 1-epimerase OS=Nicotiana tabacum OX=4097 GN=LOC107815055 PE=3 SV=1	TR|A0A1S4C4Q9|A0A1S4C4Q9_TOBAC	143873008	161001104	134015944	125075480	154716192	138100992	193230000	148310768	156954096	159692960	154494096
551.95605, 827.42957	2, 3	78.677	0.75029933, 0.85795355, 0.88716114, 0.94102806, 0.9635714, 0.9666847, 0.96870536, 0.9698469, 0.9705922, 0.97227687	TPMGGFLGSLSSLSATK	1	Q5XMB8_TOBAC	Cytosolic acetoacetyl-coenzyme A thiolase OS=Nicotiana tabacum OX=4097 GN=AACT1 PE=2 SV=1	TR|Q5XMB8|Q5XMB8_TOBAC	5254686720	5201948672	5192614400	4507346944	9982205952	10369125376	9280980992	9173116928	8083583488	7869151744	7977976320
406.89127, 609.8333	2, 3	39.135	0.8883213, 0.9413613, 0.9646815, 0.9653285, 0.9656003, 0.96637315, 0.9760748	GKTDIELLDSK	1	A0A1S3YTA0_TOBAC	DNA gyrase subunit A, chloroplastic/mitochondrial OS=Nicotiana tabacum OX=4097 GN=LOC107779491 PE=3 SV=1	TR|A0A1S3YTA0|A0A1S3YTA0_TOBAC	263168352	243645856	249695296	270104032	219759072	219912976	245937680	237284704	238896416	262194576	256612128
971.48	3	72.497	0.6367169, 0.6913439, 0.69414306, 0.9355789, 0.93770075, 0.9520762	IPPPHLSPFVDNEAEGYVPEYAETIK	1	A0A1S3X170_TOBAC	Pescadillo homolog OS=Nicotiana tabacum OX=4097 GN=LOC107760163 PE=3 SV=1	TR|A0A1S3X170|A0A1S3X170_TOBAC	298348064	387654272	313820832	349000000	138562816	158158080	149759392	118462032	273464832	271982400	261647760
481.8951, 722.3385	2, 3	17.313	0.9360697, 0.94523394, 0.94666725, 0.9490518, 0.96446073, 0.9721645, 0.9755688	ESSLEEREHAEK	0.98, 1.0	FRI1_TOBAC	Ferritin-1, chloroplastic OS=Nicotiana tabacum OX=4097 GN=FER1 PE=2 SV=1	TR|Q9FXQ2|Q9FXQ2_TOBAC;SP|Q8RX97|FRI1_TOBAC	349153472	269900256	236015200	225591488	307356832	279208320	301178016	366504224	303028064	290108288	341961920
662.999	3	49.276	0.8290581, 0.94717187, 0.955135, 0.96804905	LNPDEDKQNVLLAGMSDK	0.88	A0A1S4DEZ6_TOBAC	pre-mRNA-processing factor 17-like isoform X1 OS=Nicotiana tabacum OX=4097 GN=LOC107829018 PE=4 SV=1	TR|A0A1S4DEZ6|A0A1S4DEZ6_TOBAC	136959888	156462816	149515152	144423440	160059904	146988496	117785712	148913296	151688944	173265568	171141472
601.3254, 901.4853	2, 3	79.107	0.51657957, 0.7808035, 0.86374396, 0.8842874, 0.89048827, 0.9018404, 0.96595997, 0.97251403	FGHLGLAVNLITFEDR	0.99, 1.0	A0A1S4AI39_TOBAC	DEAD-box ATP-dependent RNA helicase 8-like OS=Nicotiana tabacum OX=4097 GN=LOC107797871 PE=3 SV=1	TR|A0A1S4AI39|A0A1S4AI39_TOBAC	280412896	349420512	444934464	335645088	294517376	330075488	297435168	329404960	87567440	89378008	86478688
448.25327, 671.87537	2, 3	33.108	0.88233715, 0.9009637, 0.94169676, 0.94919974, 0.9577679, 0.9611983	KDATQVVANLQR	1	A0A1S4AVV9_TOBAC	putative MO25-like protein At5g47540 OS=Nicotiana tabacum OX=4097 GN=LOC107801851 PE=4 SV=1	TR|A0A1S3YMH1|A0A1S3YMH1_TOBAC;TR|A0A1S4AHX4|A0A1S4AHX4_TOBAC;TR|A0A1S4AVV9|A0A1S4AVV9_TOBAC;TR|A0A1S4AX41|A0A1S4AX41_TOBAC	229449568	237301872	267762832	268298784	189969504	171371520	180591856	180088368	233564976	213076080	236155968
635.95593, 953.42914	2, 3	54.696	0.9394789, 0.95320094, 0.95587045, 0.95727825, 0.9613727, 0.9616639, 0.96280664, 0.96658134, 0.9723778	ESDAWPAEPQDAYGLEK	1	A0A1S4CAZ2_TOBAC	GDP-mannose 3,5-epimerase 1-like OS=Nicotiana tabacum OX=4097 GN=LOC107817046 PE=4 SV=1	TR|A0A1S4CAZ2|A0A1S4CAZ2_TOBAC	2358008576	2501231104	2064035712	2520941568	2943143936	2757700864	2924664832	2844326400	2726502400	2877998848	2829261568
964.495	2	71.77	0.9520554, 0.95258677, 0.9610824, 0.9686598	SALPIAAYQVSGEYSMIK	1	A0A076FNJ9_TOBAC	Delta-aminolevulinic acid dehydratase OS=Nicotiana tabacum OX=4097 PE=2 SV=1	TR|A0A076FNJ9|A0A076FNJ9_TOBAC	136228096	142809024	151703440	96424840	161216592	164473248	170484784	153616176	167952560	161370368	153159472
578.272	2	33.439	0.86913407, 0.9465261	DAYESQAIMK	1	A0A1S4D6V2_TOBAC	protein PAF1 homolog OS=Nicotiana tabacum OX=4097 GN=LOC107826626 PE=4 SV=1	TR|A0A1S4D6V2|A0A1S4D6V2_TOBAC	94567992	97317904	74264088	89960240	109739312	108929304	119671224	103752816	100051648	99170208	117954952
523.299	3	67.011	0.9223819, 0.9591555, 0.9646678, 0.96750855	KIEMPSVDIPTIPK	1	A0A1S4A144_TOBAC	putative late blight resistance protein homolog R1A-3 OS=Nicotiana tabacum OX=4097 GN=LOC107792680 PE=3 SV=1	TR|Q75WV1|Q75WV1_TOBAC;TR|A0A1S4A144|A0A1S4A144_TOBAC	142810944	160281952	194795664	138372368	192267664	196528560	161276608	190743904	180945184	198504368	183304464
669.37	2	59.984	0.9679979, 0.97089285	WLVGLQSPANPR	1	A0A1S4AZF8_TOBAC	Non-specific serine/threonine protein kinase OS=Nicotiana tabacum OX=4097 GN=LOC107802840 PE=4 SV=1	TR|A0A1S4AZF8|A0A1S4AZF8_TOBAC;TR|A0A1S3YWS0|A0A1S3YWS0_TOBAC;TR|A0A1S3X166|A0A1S3X166_TOBAC	83101992	95110800	102178944	77812192	122327608	128961072	131966720	120367752	96854528	103911408	130940688
677.399	3	93.733	0.9339851, 0.9602591, 0.9618395, 0.96524775, 0.9718071	VPTNSLLIGNFLRPFTLK	1	A0A1S4BES0_TOBAC	apoptotic chromatin condensation inducer in the nucleus-like isoform X4 OS=Nicotiana tabacum OX=4097 GN=LOC107807454 PE=4 SV=1	TR|A0A1S4BET6|A0A1S4BET6_TOBAC;TR|A0A1S4BES0|A0A1S4BES0_TOBAC	215976880	135396656	51866628	32448148	299059040	271451360	299363328	217725024	223337024	204627984	190810352
577.342	3	76.432	0.7225425, 0.96446264, 0.9681762, 0.973274	LLEPFTKDQLTALIK	0.79	A0A1S4AC92_TOBAC	UBP1-associated protein 2B-like OS=Nicotiana tabacum OX=4097 GN=LOC107796082 PE=4 SV=1	TR|A0A1S4AC92|A0A1S4AC92_TOBAC	214305456	117696920	106195808	138902848	159783712	146864992	144432240	156658256	153478752	147181824	133813920
585.299	2	21.819	0.949469	GQPDPLKGDSR	0.92	A0A1S3YUJ0_TOBAC	VHS domain-containing protein At3g16270-like isoform X2 OS=Nicotiana tabacum OX=4097 GN=LOC107779943 PE=4 SV=1	TR|A0A1S4AWL9|A0A1S4AWL9_TOBAC;TR|A0A1S3YUJ0|A0A1S3YUJ0_TOBAC	76916200	62910504	79514056	80650192	42268444	41248748	56969672	48675492	61449232	70579360	63116308
927.529	3	96.957	0.88149804, 0.8989518, 0.93778324, 0.9567689, 0.9637241, 0.9678161	YLPPELQVVLISATLPNEILEITSK	0.99	A0A1S3YSD8_TOBAC	eukaryotic initiation factor 4A-3-like OS=Nicotiana tabacum OX=4097 GN=LOC107779209 PE=4 SV=1	TR|A0A1S3YSD8|A0A1S3YSD8_TOBAC	153150048	198815440	264249568	280179072	240112576	147173520	183886752	144893136	5706198	5.85053e+06	9639976
668.35	2	62.341	0.9436863, 0.95893794	DITIENFSVAAR	1	A0A1S4A018_TOBAC	ABC transporter F family member 4-like OS=Nicotiana tabacum OX=4097 GN=LOC107792231 PE=4 SV=1	TR|A0A1S4A018|A0A1S4A018_TOBAC	159749152	188452464	157717232	177220912	93488264	94752912	89792856	98824000	139998720	145762640	119310016
537.801	2	59.044	0.9546581, 0.970115	SLNIFVEPR	0.98	A0A1S3ZJG4_TOBAC	NAD(H) kinase 1-like OS=Nicotiana tabacum OX=4097 GN=LOC107787491 PE=3 SV=1	TR|A0A1S3ZJG4|A0A1S3ZJG4_TOBAC	101113192	114935376	112746016	123049696	71322864	63240192	76703984	62298956	67153392	88067184	77780016
567.302	2	49.262	0.7478518, 0.91782445, 0.97013974	VFNDAVEALR	1	A0A1S3XF03_TOBAC	3-oxoacyl-[acyl-carrier-protein] synthase II, chloroplastic-like OS=Nicotiana tabacum OX=4097 GN=LOC107764303 PE=3 SV=1	TR|A0A1S3XF03|A0A1S3XF03_TOBAC	65315412	78689560	64679932	71387824	93817736	101916992	79282984	112380488	87152104	78129096	107193488
583.6218, 874.9279	2, 3	25.309	0.9261177, 0.9430574, 0.9430721, 0.9590761, 0.95913136, 0.9649407, 0.9649829, 0.97062504, 0.97201335	KANTELVEQNQSMEK	1	A0A1S3ZGM5_TOBAC	protein FLX-like 3 OS=Nicotiana tabacum OX=4097 GN=LOC107786609 PE=4 SV=1	TR|A0A1S3ZGM5|A0A1S3ZGM5_TOBAC	395505760	370917664	335885664	336360384	344881760	392010592	388507936	380184864	394272864	364839456	377568448
688.321	2	47.001	0.66218287, 0.8070764, 0.9086192, 0.9403011	NDIDSVAEEVER	1	A0A1S4BDC3_TOBAC	FAD synthase-like OS=Nicotiana tabacum OX=4097 GN=LOC107807061 PE=4 SV=1	TR|A0A1S3ZH95|A0A1S3ZH95_TOBAC;TR|A0A1S4BDC3|A0A1S4BDC3_TOBAC	125350608	103935776	101560272	128645792	121566872	112012648	129346144	122973024	144687232	136504592	155730672
481.5947, 721.8892	2, 3	71.328	0.8275829, 0.84797627, 0.8763958, 0.8966881, 0.9308616, 0.9526373, 0.962265, 0.96300554, 0.9725691	SKLESFSAFLWK	0.88, 1.0	A0A1S3ZFY1_TOBAC	shikimate O-hydroxycinnamoyltransferase-like OS=Nicotiana tabacum OX=4097 GN=LOC107786308 PE=4 SV=1	TR|A0A1S3ZFY1|A0A1S3ZFY1_TOBAC	480311104	505142816	507011104	378065088	116014888	115696760	74425736	103428296	309873344	269338016	260791968
602.29	2	55.673	0.96338636, 0.9645944	MDEEGWVPIK	1	A0A1S3XK40_TOBAC	la-related protein 1C-like isoform X1 OS=Nicotiana tabacum OX=4097 GN=LOC107765844 PE=4 SV=1	TR|A0A1S3XJE3|A0A1S3XJE3_TOBAC;TR|A0A1S3XK40|A0A1S3XK40_TOBAC	111385184	109594240	88158376	115899544	77936536	69258440	70090912	64291752	113123408	86698304	104570816
938.403	2	34.9	0.5790737, 0.7332818, 0.77237386, 0.96954054, 0.9704883, 0.9716636	VFGNENSGSSEDSYVER	1	A0A1S4BC75_TOBAC	golgin candidate 6-like OS=Nicotiana tabacum OX=4097 GN=LOC107806804 PE=4 SV=1	TR|A0A1S4BC75|A0A1S4BC75_TOBAC	216754192	199136704	231292704	255096528	162462240	169681616	178905872	162796224	222993584	199145856	193464880
655.374	2	87.225	0.81798846, 0.96199065, 0.9682415, 0.96838975	LYEIVFGILDK	1	A0A1S3XUQ9_TOBAC	uncharacterized protein LOC107768943 OS=Nicotiana tabacum OX=4097 GN=LOC107768943 PE=4 SV=1	TR|A0A1S3XUQ9|A0A1S3XUQ9_TOBAC	210626080	195817552	231047984	200790848	176656256	143694432	150267616	151608400	106034448	75823336	79953528
509.309	2	75.381	0.8330552, 0.9221935, 0.9635033, 0.97077554	AAVDILFLR	1	A0A1J0F5X3_TOBAC	E3 ubiquitin ligase HOS1a OS=Nicotiana tabacum OX=4097 PE=2 SV=1	TR|A0A1S3Y917|A0A1S3Y917_TOBAC;TR|A0A1J0F5X3|A0A1J0F5X3_TOBAC	169849760	162785440	166143344	184568624	149228848	145634192	152580016	153925712	121763392	100608576	102563048
375.197	3	18.157	0.8934392, 0.9566247, 0.9599573	AIGHYHGVNR	1	A0A1S3Z5W2_TOBAC	CASP-like protein OS=Nicotiana tabacum OX=4097 GN=LOC107783144 PE=3 SV=1	TR|A0A1S3Z5W2|A0A1S3Z5W2_TOBAC	63874240	51971272	71277104	63871280	77331248	72050784	78491392	73230768	69180952	65459228	72091152
582.997	3	73.113	0.90635276, 0.9442846, 0.9606502, 0.9749199	GLDVTGVGHVINLDLPK	1	A0A1S3Y0W2_TOBAC	ATP-dependent RNA helicase DBP2-like isoform X1 OS=Nicotiana tabacum OX=4097 GN=LOC107770906 PE=3 SV=1	TR|A0A1S3Y147|A0A1S3Y147_TOBAC;TR|A0A1S3Y0W2|A0A1S3Y0W2_TOBAC	163452464	143591936	123157816	154036000	126533200	132588992	152188560	128094632	126274104	96576696	96323272
567.769	2	28.214	0.900822, 0.9122757, 0.95646876	QAMVC[160.0307]PVSDK	1	A0A1S4AE94_TOBAC	threonine--tRNA ligase, mitochondrial 1-like OS=Nicotiana tabacum OX=4097 GN=LOC107796714 PE=3 SV=1		75346440	84110560	99890952	92934400	59892736	70443248	80046688	59236428	76210512	80508008	96664880
485.24814, 727.36786	2, 3	30.471	0.86902225, 0.94404924, 0.9619534, 0.9677593, 0.9685612, 0.9702794	VLVEVEHEGTGER	1	A0A1S4DM61_TOBAC	Protein MAK16 homolog OS=Nicotiana tabacum OX=4097 GN=LOC107831275 PE=3 SV=1	TR|A0A1S4DM61|A0A1S4DM61_TOBAC	239951936	230657424	220000656	246363440	111469424	105815808	92949832	89146120	160782544	166561856	157124928
637.642	3	21.609	0.9680834, 0.97145814	GKDRVDEDETPPEAPQK	1	A0A1S4A018_TOBAC	ABC transporter F family member 4-like OS=Nicotiana tabacum OX=4097 GN=LOC107792231 PE=4 SV=1	TR|A0A1S4A018|A0A1S4A018_TOBAC	134721472	157493296	141065584	151204480	100405096	86315576	106562480	88984816	117063072	120797776	124405560
814.883	2	39.28	0.94808465, 0.9521976, 0.9593222	C[160.0307]VGNPEADTDNPVLK	1	A0A1S3WY30_TOBAC	vacuolar-sorting receptor 1-like OS=Nicotiana tabacum OX=4097 GN=LOC107759156 PE=4 SV=1		110005688	140768096	150698992	105054368	158060928	166956640	195582576	159817920	153350816	152800592	137795456
475.26584, 712.39404	2, 3	30.483	0.84628457, 0.86072016, 0.94366145, 0.9511778, 0.96496725, 0.965469, 0.9662594, 0.96755934, 0.97195077	ASYIHHLDALKR	1	A0A1S4CBH2_TOBAC	mitochondrial outer membrane protein porin 2-like OS=Nicotiana tabacum OX=4097 GN=LOC107817209 PE=4 SV=1	TR|A0A1S4CBH2|A0A1S4CBH2_TOBAC	321180544	325053600	293000064	337640192	748965888	757631680	785683264	776777152	597155712	571828608	602030272
442.61057, 663.41156	2, 3	43.837	0.78441304, 0.84802574, 0.9504218, 0.9570459, 0.96752554, 0.96973795	KNQVILPATTLK	1	A0A1S3XIH7_TOBAC	beta-fructofuranosidase, insoluble isoenzyme CWINV3-like isoform X1 OS=Nicotiana tabacum OX=4097 GN=LOC107765510 PE=3 SV=1	TR|A0A1S3XI59|A0A1S3XI59_TOBAC;TR|A0A1S3XIH7|A0A1S3XIH7_TOBAC	111355056	127009816	97262992	89170056	482538400	458543744	468988032	500413184	291723488	323565664	357932512
792.121	4	65.064	0.90645546, 0.9296147, 0.9553859, 0.9603633, 0.9648729	NAPNGSFFLLHAC[160.0307]AHNPTGVDPTEEQWR	1	A0A1S4AT92_TOBAC	Aspartate aminotransferase OS=Nicotiana tabacum OX=4097 GN=LOC107801037 PE=4 SV=1		171783280	164654752	262637712	208372160	162544736	194102928	251836384	177867200	181701392	231820992	167225824
431.774	2	53.243	0.9525184, 0.963557, 0.96838117	VLATLAFK	1	A0A1S4CWM1_TOBAC	macrophage erythroblast attacher-like OS=Nicotiana tabacum OX=4097 GN=LOC107823425 PE=4 SV=1	TR|A0A1S4CWM1|A0A1S4CWM1_TOBAC	96214064	107639304	98023488	87138144	121285000	136347760	104052928	111557464	114124864	102074088	97805640
393.74	2	32.166	0.972153	EIINVAK	0.95	A0A1S3XM16_TOBAC	DNA-directed RNA polymerase subunit OS=Nicotiana tabacum OX=4097 GN=LOC107766442 PE=3 SV=1	TR|A0A1S3XM16|A0A1S3XM16_TOBAC	42749276	40454832	54213836	56634316	51241508	59083944	65202300	50334248	54463316	54766968	50462092
467.904	3	39.258	0.84983575, 0.9618678	FVVHLDQAC[160.0307]NAK	0.95	Q53HY4_TOBAC	Uncharacterized protein mc304 OS=Nicotiana tabacum OX=4097 GN=mc304 PE=2 SV=1		119161760	141639824	157476576	130331432	96966448	99479520	79733440	90446992	134780640	133586272	110676288
539.28	2	48.342	0.9558946, 0.9612632	GMLGTFAPQR	0.8	A0A1S4CME5_TOBAC	rho GDP-dissociation inhibitor 1-like OS=Nicotiana tabacum OX=4097 GN=LOC107820524 PE=4 SV=1	TR|A0A1S4CME5|A0A1S4CME5_TOBAC	63856728	57522960	48131576	59283212	132166736	134858560	105160032	139988416	98518528	99462288	114947968
766.056	3	65.73	0.9578789, 0.96820885, 0.9693137	KALEVTHYLGGENYVFWGGR	1	A0A1S4B2G1_TOBAC	Xylose isomerase OS=Nicotiana tabacum OX=4097 GN=LOC107803724 PE=3 SV=1	TR|A0A1S4B2G1|A0A1S4B2G1_TOBAC	122988336	109538776	141999072	141186288	160942272	240306752	229409952	227627376	162030656	187495120	145127456
745.827	2	52.49	0.52348626, 0.9568265, 0.957048, 0.965052	QAYGVDFMDTDTK	1	Q6PUG0_TOBAC	3-dehydroquinate dehydratase / shikimate dehydrogenase isoform 2 OS=Nicotiana tabacum OX=4097 PE=2 SV=2	TR|Q6PUG0|Q6PUG0_TOBAC;TR|A0A1S3XNZ1|A0A1S3XNZ1_TOBAC	108592872	109126128	109541000	118435136	198385216	183705936	169064912	171344336	156464608	145447072	127536088
411.891	3	35.697	0.931417	FLNAENELKR	0.99	A0A1S4A0H7_TOBAC	transcription factor 25-like OS=Nicotiana tabacum OX=4097 GN=LOC107792447 PE=4 SV=1	TR|A0A1S4A0H7|A0A1S4A0H7_TOBAC	58972768	58983068	51104604	54633904	59709460	52601404	58598808	51078532	68852408	66306292	64992748
452.243	2	29.199	0.89796793, 0.9283647	DTQEIGLK	0.98	A0A1S4CC11_TOBAC	uncharacterized protein LOC107817391 OS=Nicotiana tabacum OX=4097 GN=LOC107817391 PE=4 SV=1	TR|A0A1S4CC11|A0A1S4CC11_TOBAC	139204320	182742880	171843952	204878144	23257594	18714000	32825130	28096224	91188456	98474720	76369128
390.2113, 584.8133	2, 3	46.831	0.8269845, 0.94509006, 0.95974237, 0.962459, 0.96468014, 0.9668291	KYGGVMLWSK	0.99, 1.0	A0A1S4DHQ0_TOBAC	hevamine-A-like OS=Nicotiana tabacum OX=4097 GN=LOC107829934 PE=3 SV=1	TR|A0A1S4DKU3|A0A1S4DKU3_TOBAC;TR|A0A1S4DHQ0|A0A1S4DHQ0_TOBAC;TR|A0A1S4BTY1|A0A1S4BTY1_TOBAC	346995296	377966464	334652896	328153760	496795328	383338048	488964032	529023936	443693280	434468512	456590784
794.8968, 1059.5287	3, 4	78.124	0.8729504, 0.92151046, 0.9483431, 0.95729864, 0.95994925, 0.960652, 0.96133584, 0.9624621, 0.9654596, 0.9664509, 0.9694948, 0.9698451	HSVGASHPVQLTPYDPDVLDASVLWTESR	1	A0A1S3WYZ3_TOBAC	extensin-like isoform X1 OS=Nicotiana tabacum OX=4097 GN=LOC107759431 PE=4 SV=1	TR|A0A1S3WYZ3|A0A1S3WYZ3_TOBAC	626983872	602082688	663508800	604602112	847236288	859865600	875746304	822866688	700395648	586163520	568895808
679.38	3	64.281	0.76862377, 0.82338667	KSPMELINEVPPIKVEGR	1	A0A1S4DHB7_TOBAC	NADH dehydrogenase [ubiquinone] iron-sulfur protein 6, mitochondrial-like OS=Nicotiana tabacum OX=4097 GN=LOC107829788 PE=4 SV=1	TR|A0A1S4AFS4|A0A1S4AFS4_TOBAC;TR|A0A1S4DHB7|A0A1S4DHB7_TOBAC	136263632	88974584	80013904	80784080	84189232	95220456	100137424	140595424	77874584	108016384	118582192
381.51022, 571.7619	2, 3	21.364	0.9346237, 0.94929224, 0.9568657, 0.9671676	AMQGWHEQR	0.99, 1.0	A0A1S4C743_TOBAC	AT-rich interactive domain-containing protein 5-like isoform X1 OS=Nicotiana tabacum OX=4097 GN=LOC107815838 PE=3 SV=1	TR|A0A1S4C743|A0A1S4C743_TOBAC	144160832	145728160	125775456	156251072	139000208	111097176	150393056	129080912	158558976	143429808	145944624
891.944	2	74.94	0.95097303, 0.9553494, 0.9623176	FIVPLDYSLDDSSSPK	1	A0A1S4BN39_TOBAC	proline iminopeptidase-like isoform X1 OS=Nicotiana tabacum OX=4097 GN=LOC107810058 PE=4 SV=1	TR|A0A1S4BN39|A0A1S4BN39_TOBAC	123500616	111373712	138590128	124674672	240442736	232614000	197634624	175049184	183654448	225660144	187743648
521.29156, 521.29205, 521.2922, 781.43286, 781.43304, 781.43365	2, 3	59.106	0.50491154, 0.5077659, 0.5819882, 0.6184776, 0.6345044, 0.6858253, 0.7085603, 0.7100595, 0.7706487, 0.8314706, 0.9444189, 0.95006067, 0.9616346, 0.96504235, 0.9658433, 0.9664816, 0.96678215, 0.9672508, 0.96776277, 0.9682154, 0.96844035, 0.9684472	KGDLFLADVNTQLK	0.66, 1.0	A9CM22_TOBAC	Voltage-dependent anion channel OS=Nicotiana tabacum OX=4097 GN=NtVDAC3 PE=2 SV=1	TR|A9CM20|A9CM20_TOBAC;TR|A9CM22|A9CM22_TOBAC	22493061120	20475613184	18466977792	20477036544	23593611264	24334360576	23179427840	24326324224	22439520256	21639471104	21345490944
498.96008, 747.9357	2, 3	42.231	0.8817838, 0.9337875, 0.95063215, 0.96028996, 0.9656399, 0.97052485, 0.9717148	LKELSTNPQLVPR	1	A0A1S3YZ17_TOBAC	eukaryotic translation initiation factor-like isoform X1 OS=Nicotiana tabacum OX=4097 GN=LOC107781403 PE=4 SV=1	TR|A0A1S3YZ17|A0A1S3YZ17_TOBAC	564839168	550806400	485044192	562990912	424158368	364621600	365335744	379801280	485750784	444849344	572973120
811.886	2	24.717	0.95725703, 0.9637115, 0.96379167, 0.97229075	FTNQPSESVSQSPSK	1	A0A1S4DCK7_TOBAC	single-stranded DNA-bindig protein WHY2, mitochondrial isoform X1 OS=Nicotiana tabacum OX=4097 GN=LOC107828401 PE=4 SV=1	TR|A0A1S4DCK7|A0A1S4DCK7_TOBAC	185194208	187375680	183826256	192492256	128537856	132493136	154334624	147538672	187845152	166840208	162509488
995.479	2	42.812	0.96028584, 0.96314293, 0.96608156	VLASLNQDSDEERAEWK	0.91	A0A1S4AL63_TOBAC	tripeptidyl-peptidase 2-like OS=Nicotiana tabacum OX=4097 GN=LOC107798947 PE=4 SV=1	TR|A0A1S4CDQ9|A0A1S4CDQ9_TOBAC;TR|A0A1S4AL63|A0A1S4AL63_TOBAC	138456640	101909992	93635560	123033128	190964320	205713024	218963712	222312048	183526464	164515168	192316768
383.229	3	55.856	0.9573998, 0.970029	LDLAFEALKK	1	A0A1S4BY96_TOBAC	arogenate dehydrogenase 2, chloroplastic-like OS=Nicotiana tabacum OX=4097 GN=LOC107813162 PE=4 SV=1	TR|A0A1S4BY96|A0A1S4BY96_TOBAC	134058320	115267296	92545008	111644640	152378992	146491648	150483792	154952128	120684112	114372376	119274064
512.733	2	21.535	0.961185, 0.9624506, 0.9721276	FSEDGENVK	1	A0A1S3YYY4_TOBAC	probable protein phosphatase 2C 60 OS=Nicotiana tabacum OX=4097 GN=LOC107781241 PE=3 SV=1	TR|A0A1S3YYY4|A0A1S3YYY4_TOBAC	81734944	87766616	97666624	106948520	77035784	74462512	85844224	79735480	90813320	90336896	84444200
567.954	3	42.038	0.9406572, 0.9493307, 0.9541283	AADGEGTLYDVHVVQK	0.99	A0A1S4B742_TOBAC	BTB/POZ domain-containing protein NPY2-like OS=Nicotiana tabacum OX=4097 GN=LOC107805205 PE=3 SV=1	TR|A0A1S4B742|A0A1S4B742_TOBAC	140111968	124625072	127170928	132349440	68839280	64736576	75303984	60151492	100111920	115640752	123518768
701.365	2	22.505	0.959879, 0.96667296, 0.9705992	LNELKEQEEAAK	1	A0A1S3X5E0_TOBAC	probable nucleoredoxin 1 OS=Nicotiana tabacum OX=4097 GN=LOC107761425 PE=4 SV=1	TR|A0A1S3X5E0|A0A1S3X5E0_TOBAC	41816044	41153480	54070372	47784808	154126704	145102080	157127088	150795280	97686264	106976856	97078192
406.261	2	21.216	0.62723976, 0.96790534, 0.9743755	KGVIAAPR	0.71	A0A1S3YP75_TOBAC	protein RNA-directed DNA methylation 3 OS=Nicotiana tabacum OX=4097 GN=LOC107778095 PE=4 SV=1	TR|A0A1S3YP75|A0A1S3YP75_TOBAC	67590880	68765952	53448728	57266932	75338816	70253224	85890768	83514832	69228728	72279984	75616896
393.8842, 590.3221	2, 3	38.702	0.8852097, 0.9539778, 0.95541775	FKDVVTLSDR	0.99, 1.0	A0A1S3ZGS4_TOBAC	sorting nexin 2B-like isoform X3 OS=Nicotiana tabacum OX=4097 GN=LOC107786570 PE=4 SV=1	TR|A0A1S3ZGS9|A0A1S3ZGS9_TOBAC;TR|A0A1S3ZGS4|A0A1S3ZGS4_TOBAC	188885552	187121200	165595168	187383152	128557248	126033424	149168832	117379256	173995104	159899056	145099936
377.20123, 377.20212	2	39.144	0.92278457, 0.9488561, 0.95534366, 0.96819025, 0.9702792	TFMGLGK	0.8, 0.94	A0A1S4BWH5_TOBAC	topless-related protein 4-like isoform X1 OS=Nicotiana tabacum OX=4097 GN=LOC107812567 PE=4 SV=1	TR|A0A1S4BWH5|A0A1S4BWH5_TOBAC	1062182336	1180011520	1309036160	1262750592	621839872	733555200	789070592	714896512	984017344	999169216	1020449408
745.8542, 994.1366	3, 4	59.733	0.7672178, 0.8132519, 0.84150046, 0.85783017, 0.90615886, 0.93882656, 0.96104646, 0.966424	LSDQIHSMANDLHEDSPLTEGESSLVR	1	A0A1S4CSX2_TOBAC	uncharacterized protein LOC107822188 OS=Nicotiana tabacum OX=4097 GN=LOC107822188 PE=4 SV=1	TR|A0A1S4CSX2|A0A1S4CSX2_TOBAC	179894752	146499904	288000064	201996864	219011136	246993648	222367552	210579152	243053328	205171936	220057552
492.276	3	55.591	0.94821274, 0.96509504, 0.96692866	SKDIAETEISLLR	1	A0A1S3X5S0_TOBAC	LOW QUALITY PROTEIN: nuclear-pore anchor-like OS=Nicotiana tabacum OX=4097 GN=LOC107761488 PE=4 SV=1	TR|A0A1S3X5S0|A0A1S3X5S0_TOBAC	131689760	137219440	144284688	147691984	114567008	141170160	145661376	130213072	143809024	131457824	135445488
666.8537, 888.802	3, 4	58.946	0.77865034, 0.84035283, 0.8450378, 0.9005183, 0.9042867, 0.9552407, 0.9567743, 0.96423274, 0.9651192, 0.9651224	ARPPPGFGAPKPNADAPGGLNLSSFTK	1	A0A1S4BK87_TOBAC	uncharacterized protein LOC107809155 isoform X1 OS=Nicotiana tabacum OX=4097 GN=LOC107809155 PE=4 SV=1	TR|A0A1S4BK87|A0A1S4BK87_TOBAC	747068992	775982912	658903936	724141056	355366688	355943200	287815072	412010272	544579392	530133856	565397696
526.635	3	56.947	0.849564, 0.9131118, 0.91415423, 0.9650703	ISGLIYEETRGVLK	1	A0A9R6_TOBAC	Histone H4 OS=Nicotiana tabacum OX=4097 GN=NtH4 PE=2 SV=1	TR|A0A1S3XDX6|A0A1S3XDX6_TOBAC;TR|A0A9R6|A0A9R6_TOBAC;TR|A0A1S4BDS0|A0A1S4BDS0_TOBAC;TR|A0A1S3Y8K5|A0A1S3Y8K5_TOBAC;TR|A0A1S4D357|A0A1S4D357_TOBAC	110481272	69714192	120306088	145211280	153295616	144071152	133197864	120780544	173123856	157076592	110371344
377.905	3	24.466	0.7625775, 0.9374851, 0.9453992, 0.9546622	HKHVISGILK	1	A0A1S4DS10_TOBAC	uncharacterized protein LOC107832845 OS=Nicotiana tabacum OX=4097 GN=LOC107832845 PE=3 SV=1	TR|A0A1S4DS10|A0A1S4DS10_TOBAC	146677216	135095504	114703960	138362240	156893440	138542704	154471648	177359280	133856656	127868480	158645552
573.326	2	43.084	0.9631814, 0.9699812	LVQLSESEIK	1	PP13_TOBAC	Serine/threonine-protein phosphatase PP1 isozyme 3 OS=Nicotiana tabacum OX=4097 GN=NPP3 PE=2 SV=1	SP|O04858|PP13_TOBAC	89315264	105289280	82599960	90226960	66926232	73896112	60654576	62005288	77624608	101616456	94974704
688.01105, 1031.5122	2, 3	59.835	0.7129263, 0.7349933, 0.78093404, 0.80020505, 0.8196343, 0.89624566, 0.92614967, 0.96644264	SMGYGEKDISLVSFQSVSK	1	A0A1S4CQD2_TOBAC	alanine aminotransferase 2-like OS=Nicotiana tabacum OX=4097 GN=LOC107821527 PE=4 SV=1	TR|A0A1S4CQD2|A0A1S4CQD2_TOBAC	598040960	488806176	453554464	531639488	907291072	799817280	923036992	746735296	672589120	684118016	606550016
404.24323, 404.2434, 404.24344, 404.24387, 404.24402	2	59.402	0.5417775, 0.6150214, 0.62559134, 0.64025176, 0.6710712, 0.7628102, 0.7733058, 0.7884689, 0.84618247, 0.8891167, 0.9416731, 0.9443652, 0.94506, 0.94762313	FVIGMIK	1	A0A1S4BJB5_TOBAC	Peroxidase OS=Nicotiana tabacum OX=4097 GN=LOC107808896 PE=3 SV=1	TR|A0A1S4BJB5|A0A1S4BJB5_TOBAC	28740763648	28958103552	28785793024	23979259904	59007078400	69620285440	64276398080	64458330112	48566468608	49216774144	51535548416
690.824	2	89.548	0.84516615, 0.9321879, 0.95428413, 0.96252376	NMFVASFFFDR	1	A0A1S4AJ91_TOBAC	apyrase 1-like OS=Nicotiana tabacum OX=4097 GN=LOC107798219 PE=3 SV=1	TR|A0A1S3ZHV1|A0A1S3ZHV1_TOBAC;TR|A0A1S4AJ91|A0A1S4AJ91_TOBAC	301809120	281702944	323962496	313565216	122608088	106662992	116197816	96984800	110338312	101989624	102911104
482.925	3	37.58	0.67785144, 0.9442326, 0.94917756, 0.9692932	LAFPEENNGSLKK	0.99	A0A1S3ZU33_TOBAC	Acyl-[acyl-carrier-protein] hydrolase OS=Nicotiana tabacum OX=4097 GN=LOC107790423 PE=3 SV=1	TR|A0A1S3ZU33|A0A1S3ZU33_TOBAC	152145664	99815472	111894936	130085760	87890760	100313920	115825064	99291456	108520040	141627520	144096576
555.794	2	40.846	0.836187	PELPEVEAAR	0.99	A0A1S4D1E9_TOBAC	formamidopyrimidine-DNA glycosylase-like isoform X1 OS=Nicotiana tabacum OX=4097 GN=LOC107824922 PE=4 SV=1	TR|A0A1S4D1E9|A0A1S4D1E9_TOBAC;TR|A0A1S4D1M2|A0A1S4D1M2_TOBAC;TR|A0A1S4D1S7|A0A1S4D1S7_TOBAC	21232050	21007798	20294274	29590752	49397432	44245616	48942220	62302764	39044440	47510660	45480352
911.922	2	56.905	0.9627663, 0.97074604	ILEEGMDPDQAAMFQK	1	A0A1S4AN38_TOBAC	SWI/SNF complex component SNF12 homolog OS=Nicotiana tabacum OX=4097 GN=LOC107799431 PE=4 SV=1	TR|A0A1S4AN38|A0A1S4AN38_TOBAC	108192128	106490168	93641216	103880304	122374096	114248832	134015168	133053968	134960432	124710736	132138880
428.87784, 642.81305	2, 3	19.193	0.92246515, 0.94480956, 0.9525204, 0.9536558, 0.96661687	IESESELHGQR	0.93, 1.0	A0A1S4AEM4_TOBAC	peptide-N4-(N-acetyl-beta- glucosaminyl)asparagine amidase A-like OS=Nicotiana tabacum OX=4097 GN=LOC107796779 PE=4 SV=1	TR|A0A1S4AEM4|A0A1S4AEM4_TOBAC	80563056	67247848	72631584	66653316	135467216	142996112	143975680	145022080	105064600	117262088	111172576
631.362	2	56.54	0.7168264, 0.9602386, 0.96272635, 0.969763	DVIVVTPTYVR	1	A0A1S4AEV4_TOBAC	Glycosyltransferases OS=Nicotiana tabacum OX=4097 GN=LOC107796855 PE=3 SV=1	TR|A0A1S4AEV4|A0A1S4AEV4_TOBAC	143136800	173349984	177579136	193599312	90845224	87773328	115974352	106207992	138843120	145440016	138506448
439.235	2	16.514	0.89895207, 0.90119344, 0.95282274	SSAEDLKK	1	A0A1S4AHL1_TOBAC	5-methyltetrahydropteroyltriglutamate-- homocysteine methyltransferase-like OS=Nicotiana tabacum OX=4097 GN=LOC107797732 PE=3 SV=1	TR|A0A1S4AHL1|A0A1S4AHL1_TOBAC	103407296	98908736	100985328	110310392	70926784	63427128	68055480	75931864	87972408	95093064	102424528
469.232	3	16.619	0.8991899, 0.931785, 0.93791	EGVSKDEAEDAKK	1	RK12_TOBAC	50S ribosomal protein L12, chloroplastic-like OS=Nicotiana tabacum OX=4097 GN=LOC107777061 PE=3 SV=1	TR|A0A1S3YK84|A0A1S3YK84_TOBAC;SP|P24929|RK12_TOBAC	69523480	50957888	95977080	70751728	74950296	67904136	57018956	72086640	70096952	68706336	78674592
525.284	3	33.285	0.93508774, 0.9560243, 0.9612036	KGEVLYLETHTQR	1	A0A1S3Z6Y2_TOBAC	uncharacterized protein LOC107783640 OS=Nicotiana tabacum OX=4097 GN=LOC107783640 PE=4 SV=1	TR|A0A1S3Z6Y2|A0A1S3Z6Y2_TOBAC	112429224	110501328	102520696	98598264	117386112	119370776	115462640	122915672	119764864	109358968	109405864
610.984	3	76.729	0.7923794, 0.9585713, 0.9668755, 0.96844167	GGSSQLELDSFIAHITR	1	A0A1S4DQN5_TOBAC	Glycosyltransferase OS=Nicotiana tabacum OX=4097 GN=LOC107832411 PE=3 SV=1	TR|A0A1S4DQN5|A0A1S4DQN5_TOBAC	23132536	32026208	20071932	28341732	298932704	302702880	292238368	335960352	149832768	168905536	176790688
547.965	3	60.492	0.829653	GDILFLHMSKDPIR	0.93	A0A1S3XT52_TOBAC	Signal peptidase I OS=Nicotiana tabacum OX=4097 GN=LOC107768262 PE=3 SV=1	TR|A0A1S3X810|A0A1S3X810_TOBAC;TR|A0A1S3XT52|A0A1S3XT52_TOBAC	61452720	60651780	25514416	45694612	22897218	30320936	22005450	62468064	36024736	32132670	38812984
505.27	3	65.304	0.707501, 0.9468793, 0.956856, 0.9582869, 0.9634831	ISTLQALSAHMWR	1	A0A1S4C2F3_TOBAC	uncharacterized acetyltransferase At3g50280-like OS=Nicotiana tabacum OX=4097 GN=LOC107814440 PE=4 SV=1	TR|A0A1S4C2F3|A0A1S4C2F3_TOBAC	144318336	157033168	186571328	95552008	178610352	176674992	185678272	193745184	175231872	171804080	156812304
1241.64	3	76.665	0.8867494, 0.94658405, 0.9569363, 0.9617876, 0.9765674	RPAVLADGTYATQSAASETVFSPATVVQGSLSTGNLR	1	A0A1S4DBY6_TOBAC	coatomer subunit beta-1-like OS=Nicotiana tabacum OX=4097 GN=LOC107828167 PE=4 SV=1	TR|A0A1S4DBY6|A0A1S4DBY6_TOBAC	254880976	239713136	369082208	278680896	256823984	242040736	256125664	216321920	278108544	248851136	182983216
662.665, 993.4939	2, 3	77.259	0.9220687, 0.936714, 0.9571929, 0.9589154, 0.9590962, 0.96102715, 0.97316355	NDVGSNPFAALLGAQGGGQGR	0.99, 1.0	A0A1S4AGM9_TOBAC	ubiquitin domain-containing protein DSK2b-like isoform X1 OS=Nicotiana tabacum OX=4097 GN=LOC107797476 PE=4 SV=1	TR|A0A1S4AGM9|A0A1S4AGM9_TOBAC	406075392	299813088	362903264	345476064	300364128	286540512	244573520	238330816	420432192	323370464	356272256
631.337	2	51.4	0.8793504, 0.9706471	NQSETTLLDLK	0.99	A0A1S3YQJ0_TOBAC	DEAD-box ATP-dependent RNA helicase 35-like OS=Nicotiana tabacum OX=4097 GN=LOC107778704 PE=4 SV=1	TR|A0A1S3YQJ0|A0A1S3YQJ0_TOBAC	83299520	73403792	73324992	72030512	75156408	73688712	72302080	77342936	83109480	82453968	78092936
480.716	2	27.95	0.8480617, 0.9276339, 0.9519437, 0.9704714	YQMAEYR	0.99	A0A1S3ZRU6_TOBAC	AMP deaminase-like OS=Nicotiana tabacum OX=4097 GN=LOC107789715 PE=4 SV=1	TR|A0A1S4ACC3|A0A1S4ACC3_TOBAC;TR|A0A1S3ZRU6|A0A1S3ZRU6_TOBAC	56485612	53618492	66066240	59113468	133662488	123418832	150239760	123455728	96769408	112938704	109153280
426.715	2	33.617	0.8840285, 0.96213466, 0.9677395	DTLNFSR	0.95	A0A1S4ALS3_TOBAC	1-aminocyclopropane-1-carboxylate oxidase homolog 1-like OS=Nicotiana tabacum OX=4097 GN=LOC107798869 PE=3 SV=1	TR|A0A1S3YIT8|A0A1S3YIT8_TOBAC;TR|A0A1S4ALS3|A0A1S4ALS3_TOBAC	54352108	62475528	63149456	41067936	82759968	102927456	108421992	96858840	78118688	68265312	82733496
498.59918, 747.39465	2, 3	51.014	0.62357527, 0.7167657, 0.82265973, 0.93697345, 0.95930636, 0.9700334	RMTNIVVSDMISK	0.92, 1.0	A0A1S4DDL6_TOBAC	acetylajmalan esterase-like OS=Nicotiana tabacum OX=4097 GN=LOC107828499 PE=3 SV=1	TR|A0A1S4DDL6|A0A1S4DDL6_TOBAC	177946576	165027952	121377448	161698560	228531088	201162032	236754816	211078672	185360272	166583936	196705168
566.772	2	43.422	0.93963605, 0.96407396, 0.964965	TMFASYGVEK	0.89	A0A1S3YZ89_TOBAC	probable 2-oxoglutarate-dependent dioxygenase AOP1.2 OS=Nicotiana tabacum OX=4097 GN=LOC107781267 PE=3 SV=1	TR|A0A1S3YZ89|A0A1S3YZ89_TOBAC	73509184	70508896	93404440	56862788	128698672	144224624	115814744	122040064	87614896	119788880	111238000
580.307	2	25.141	0.91456574, 0.96520126	QLIAGSESAQR	0.83	A0A1S4B3Y4_TOBAC	protein NETWORKED 4A-like OS=Nicotiana tabacum OX=4097 GN=LOC107804223 PE=4 SV=1	TR|A0A1S4B3Y4|A0A1S4B3Y4_TOBAC	138523552	143083392	122465680	138633792	63526584	55816456	66527680	67259440	95804928	104336912	109637576
414.751	2	20.36	0.973315	KDVTPLR	0.98	A0A1S4CC44_TOBAC	probable clathrin assembly protein At4g32285 OS=Nicotiana tabacum OX=4097 GN=LOC107817476 PE=4 SV=1	TR|A0A1S4CC44|A0A1S4CC44_TOBAC	47164120	61347356	57467508	65032920	29995396	26866924	24000558	25658080	41127764	39855200	48065968
559.26	2	21.586	0.8805175, 0.94284385	VADSVPGSDDR	0.92	A0A1S4A5D1_TOBAC	KH domain-containing protein At4g18375-like OS=Nicotiana tabacum OX=4097 GN=LOC107793851 PE=4 SV=1	TR|A0A1S4A5D1|A0A1S4A5D1_TOBAC	85449120	89579232	73943984	103880160	80323264	92252464	98636728	91106784	81919648	92032296	97641280
742.042	3	32.394	0.8039152, 0.96177125, 0.9654988, 0.9709281, 0.9709442	AENQQPAVSSPPLEESKPTSK	1	A0A1S4B634_TOBAC	mitochondrial inner membrane protein OXA1-like OS=Nicotiana tabacum OX=4097 GN=LOC107804881 PE=3 SV=1	TR|A0A1S4B634|A0A1S4B634_TOBAC	217585648	237290544	202573344	243920464	158689168	166414608	190334224	171763776	186481392	220881920	206439424
495.55185, 742.8236	2, 3	25.637	0.9651568, 0.9675755, 0.9707509, 0.97081023	DGSQSTTYEHGFR	1	A0A1S3ZWL4_TOBAC	Transmembrane 9 superfamily member OS=Nicotiana tabacum OX=4097 GN=LOC107791268 PE=3 SV=1	TR|A0A1S3ZWL4|A0A1S3ZWL4_TOBAC	194999472	168035840	210072304	221735568	126819008	117564920	144043232	115065056	198311232	164197744	184030176
470.285	2	48.386	0.9089047, 0.9630395, 0.9638418	APEILLGAR	1	A0A1S4CF81_TOBAC	cell division control protein 2 homolog A-like OS=Nicotiana tabacum OX=4097 GN=LOC107818324 PE=3 SV=1	TR|A0A1S4CF81|A0A1S4CF81_TOBAC	138560400	135910000	122546952	161015824	81549696	67637104	75808960	68643632	100566624	83921864	115432184
455.774	2	67.89	0.6921882, 0.9554809, 0.96232945	SFFVALVK	1	A0A1S4B247_TOBAC	E3 ubiquitin-protein ligase UPL1-like OS=Nicotiana tabacum OX=4097 GN=LOC107803669 PE=4 SV=1	TR|A0A1S4B247|A0A1S4B247_TOBAC	86546024	103578600	100144648	97922776	105754336	118725336	95611376	108012272	85900104	82396904	101487008
478.302	2	48.078	0.939479, 0.944249, 0.96963495	LVVQEIVR	0.73	A0A1S4BXZ1_TOBAC	protein SCAI-like OS=Nicotiana tabacum OX=4097 GN=LOC107813076 PE=4 SV=1	TR|A0A1S4BXZ1|A0A1S4BXZ1_TOBAC	93784888	91828312	95880320	90884808	103986320	118076464	93201320	96001960	100738672	114939056	99310272
925.117	3	86.247	0.76452464, 0.83821887, 0.8995565, 0.9304733, 0.9528116, 0.955415, 0.9625468	RIAGSFNMEYLPMGGSVNMIEESLK	1	A0A1S4AT92_TOBAC	Aspartate aminotransferase OS=Nicotiana tabacum OX=4097 GN=LOC107801037 PE=4 SV=1	TR|A0A1S4AT92|A0A1S4AT92_TOBAC	243025168	211308480	281939104	219568864	307186880	299620032	285810624	294121504	151917312	152628144	136034704
966.163	3	85.847	0.6500849, 0.9477146, 0.95195454, 0.9607383, 0.96950775	SIINTLNASQGGELEAPDGMTPLDVVVR	1	A0A1S3XV77_TOBAC	nuclear pore complex protein NUP62-like OS=Nicotiana tabacum OX=4097 GN=LOC107768938 PE=4 SV=1	TR|A0A1S3XV77|A0A1S3XV77_TOBAC;TR|A0A1S4BNR1|A0A1S4BNR1_TOBAC	218297840	214874832	283309760	273332096	256262720	287733088	227615808	223290272	213170400	198688992	207148880
874.978	2	78.356	0.9664052, 0.9672661, 0.9688824	DVVGSPYYVAPEVLLK	1	A0A1S3X4F2_TOBAC	calcium-dependent protein kinase 4 isoform X2 OS=Nicotiana tabacum OX=4097 GN=LOC107760950 PE=4 SV=1	TR|A0A1S3X4F2|A0A1S3X4F2_TOBAC;TR|E1B2R0|E1B2R0_TOBAC	134479808	167270464	148571712	148153216	105805184	107509520	82297464	108065160	157585888	142987840	126664512
739.6833, 1109.0199	2, 3	72.24	0.6596278, 0.7310068, 0.74323636, 0.79521906, 0.95781046, 0.96262026, 0.9633417, 0.9686949, 0.9722251	DNLTLWTSDIPEDAEDVQR	1	A0A1S4CMF0_TOBAC	14-3-3 protein 9-like isoform X1 OS=Nicotiana tabacum OX=4097 GN=LOC107820598 PE=3 SV=1	TR|A0A1S4CMF0|A0A1S4CMF0_TOBAC	305268544	274196864	327069728	249167120	268936512	303049952	279821760	294831040	312043328	279027360	305157824
843.435	3	78.242	0.8983397, 0.965547, 0.9681217	LELDVKPEMVQLLSSSDVPDDAK	0.99	A0A1S3YXY3_TOBAC	uncharacterized protein LOC107780879 isoform X1 OS=Nicotiana tabacum OX=4097 GN=LOC107780879 PE=4 SV=1	TR|A0A1S4BET6|A0A1S4BET6_TOBAC;TR|A0A1S3YXY3|A0A1S3YXY3_TOBAC	156299936	168018816	201152320	208871472	241327888	194561824	265753536	243605488	188078528	187600288	149517584
713.69135, 1070.0317	2, 3	54.433	0.9087765, 0.9181175, 0.92683995, 0.93540734, 0.95444524, 0.96219707, 0.9640825, 0.9682714, 0.9726778	VDHAEVAVLDSDLGNVETQK	1	A0A1S4D8Q2_TOBAC	dolichyl-diphosphooligosaccharide--protein glycosyltransferase subunit 2-like OS=Nicotiana tabacum OX=4097 GN=LOC107827179 PE=4 SV=1	TR|A0A1S4D8Q2|A0A1S4D8Q2_TOBAC	1908782848	1872066048	1851985024	2027122048	1614380288	1589081856	1408996864	1691360512	1855360896	1871088256	1949691392
581.83	2	57.29	0.83211786, 0.85899323, 0.90194184	LPPSYIFPTK	0.98	A0A1S4A144_TOBAC	putative late blight resistance protein homolog R1A-3 OS=Nicotiana tabacum OX=4097 GN=LOC107792680 PE=3 SV=1	TR|Q75WV1|Q75WV1_TOBAC;TR|A0A1S4A144|A0A1S4A144_TOBAC	122941728	149831808	116588520	104269424	79116232	82837520	78482288	97372408	91530384	100551840	109910856
396.86044, 594.7877	2, 3	57.01	0.9025169, 0.9449606, 0.9538714, 0.95497143, 0.9628401, 0.9707449	MDSWHILMR	1	A0A193BL12_TOBAC	Diacylglycerol kinase OS=Nicotiana tabacum OX=4097 GN=LOC107808611 PE=2 SV=1	TR|A0A193BL12|A0A193BL12_TOBAC	276466176	292685248	248362960	233092800	365798496	365109920	367835808	410428256	309790144	361097056	342378176
590.317	2	67.629	0.94316167, 0.9533513	YGDALELLTGK	1	A0A1S3YXF9_TOBAC	phagocyte signaling-impaired protein-like isoform X3 OS=Nicotiana tabacum OX=4097 GN=LOC107780747 PE=4 SV=1	TR|A0A1S3YXK2|A0A1S3YXK2_TOBAC;TR|A0A1S3YXF9|A0A1S3YXF9_TOBAC	107259936	98413768	121567120	126516704	105715872	100776592	86535528	89822144	121591272	139337968	136098752
380.732	2	29.32	0.9086974, 0.9446624, 0.94960946	SLLVSGGK	1	A0A1S3ZI13_TOBAC	flowering time control protein FY-like isoform X2 OS=Nicotiana tabacum OX=4097 GN=LOC107787003 PE=4 SV=1	TR|A0A1S3ZI57|A0A1S3ZI57_TOBAC;TR|A0A1S3ZI13|A0A1S3ZI13_TOBAC	72839672	74913720	80328552	82689096	88249536	95460376	111753440	100375296	84509352	92994816	92333880
400.225	2	18.819	0.8765467, 0.9686258	QVSPVNR	0.98	A0A1S3X5S0_TOBAC	LOW QUALITY PROTEIN: nuclear-pore anchor-like OS=Nicotiana tabacum OX=4097 GN=LOC107761488 PE=4 SV=1	TR|A0A1S3X5S0|A0A1S3X5S0_TOBAC	32237196	38311624	40145348	38469664	46574088	48749408	56255996	53493552	51259804	53949800	44882844
702.673	3	74.857	0.795782	RDGGFNYASTDLTALWYR	1	A0A1S4ADD4_TOBAC	arginine--tRNA ligase, cytoplasmic-like isoform X1 OS=Nicotiana tabacum OX=4097 GN=LOC107796381 PE=3 SV=1	TR|A0A1S4ADD4|A0A1S4ADD4_TOBAC;TR|A0A1S3YIF8|A0A1S3YIF8_TOBAC	10794836	25371810	21543952	7794714	26629826	53515044	42734772	39994616	58109340	53231096	61288596
487.53262, 487.5327, 649.7075, 649.70764, 649.7079, 649.708	3, 4	65.324	0.5061407, 0.5366866, 0.54422766, 0.5449946, 0.60564363, 0.61417484, 0.65984505, 0.65995866, 0.6661745, 0.67725575, 0.70053244, 0.7085084, 0.7849122, 0.8260753	QTVGDKFPPGLTVPLHLK	0.99, 1.0	Q9FPL3_TOBAC	Phosphoribosylaminoimidazolecarboxamide formyltransferase/IMP cyclohydrolase OS=Nicotiana tabacum OX=4097 GN=purH PE=2 SV=1	TR|Q9FPL3|Q9FPL3_TOBAC	498053920	472700416	446361088	455248416	447645024	404051072	479996672	451934240	458953088	464464160	496260480
429.91412, 644.3696	2, 3	42.04	0.96061295, 0.9647656, 0.96882856, 0.96897787, 0.96905625	KIDVDGTGIITR	0.96, 1.0	A0A1S3ZTF3_TOBAC	serine/threonine protein phosphatase 2A regulatory subunit B''beta-like OS=Nicotiana tabacum OX=4097 GN=LOC107790195 PE=4 SV=1	TR|A0A1S3ZTF3|A0A1S3ZTF3_TOBAC	206207520	163878096	199788896	197821696	152708720	131278984	147102224	162017168	170494976	182660800	171274176
525.738	2	25.921	0.9542931, 0.96551555	TMEDYVHR	1	A0A1S3Y0W2_TOBAC	ATP-dependent RNA helicase DBP2-like isoform X1 OS=Nicotiana tabacum OX=4097 GN=LOC107770906 PE=3 SV=1	TR|A0A1S3Y0W2|A0A1S3Y0W2_TOBAC	90875000	84060328	68626944	78734832	90912336	82645560	84036032	95081280	90402816	91737920	94284416
520.612	3	25.453	0.96994156, 0.97193706	DKTYEHIQELRK	0.97	A0A1S4B605_TOBAC	proton pump-interactor 1-like OS=Nicotiana tabacum OX=4097 GN=LOC107804807 PE=4 SV=1	TR|A0A1S4B605|A0A1S4B605_TOBAC	159719952	146707248	147733408	118915264	57339492	48584456	78959192	63663500	116107680	117632128	109502560
567.334	2	70.272	0.91809374, 0.9493286, 0.96562433	TTGALLVSLMK	1	A0A1S3YJP4_TOBAC	protein HOMOLOG OF MAMMALIAN LYST-INTERACTING PROTEIN 5-like OS=Nicotiana tabacum OX=4097 GN=LOC107776769 PE=4 SV=1	TR|A0A1S3YJP4|A0A1S3YJP4_TOBAC	129323608	144073040	139945632	144960416	113170736	128177536	132830368	121911976	99644464	112096392	113011216
736.383	2	41.059	0.9610623, 0.9679538	KIVPEYYPYGSR	0.99	G6PDC_TOBAC	Glucose-6-phosphate 1-dehydrogenase, chloroplastic OS=Nicotiana tabacum OX=4097 PE=2 SV=1	TR|A0A1S4DED9|A0A1S4DED9_TOBAC;SP|Q43793|G6PDC_TOBAC	129708264	140512544	130736016	147300288	78637136	81077912	68799760	84139536	102149536	113404440	127341640
614.339	2	30.491	0.8641375, 0.9563847	VAAIAQNENLGK	1	A0A1S4BCS1_TOBAC	Glycerol-3-phosphate dehydrogenase OS=Nicotiana tabacum OX=4097 GN=LOC107806864 PE=3 SV=1	TR|A0A1S4BCS1|A0A1S4BCS1_TOBAC	54575364	41308248	42273704	22908934	108623640	120495904	124129816	118718648	96114624	82770472	78460904
460.5561, 690.3298	2, 3	18.362	0.89231646, 0.90553874, 0.93025184, 0.94513243, 0.9599402	ISEEDSKVSEEK	0.8, 0.93	A0A1S4AZB4_TOBAC	mediator-associated protein 1-like OS=Nicotiana tabacum OX=4097 GN=LOC107802846 PE=4 SV=1	TR|A0A1S4AZB4|A0A1S4AZB4_TOBAC	136125296	132938000	115392224	131151072	123437576	133018632	139463552	127927384	134000560	139236096	153278544
552.788	2	50.271	0.51315314, 0.96699196, 0.9691732	SNWLELQSK	0.94	A0A1S4D3W6_TOBAC	trafficking protein particle complex subunit 8-like isoform X3 OS=Nicotiana tabacum OX=4097 GN=LOC107825691 PE=4 SV=1	TR|A0A1S4D3W6|A0A1S4D3W6_TOBAC;TR|A0A1S4D462|A0A1S4D462_TOBAC	124402480	138486128	131840280	113150384	85267392	70277688	86374736	99366800	114724264	116299592	97786384
410.703	2	19.318	0.9405503, 0.96444356	NTEMVAR	0.99	A0A1S4AWC2_TOBAC	auxin transport protein BIG OS=Nicotiana tabacum OX=4097 GN=LOC107802006 PE=4 SV=1	TR|A0A1S4AWC2|A0A1S4AWC2_TOBAC	49319056	52033844	52407128	57656672	40736568	39793720	43513212	45016020	38203668	45336616	54171996
457.8	2	67.093	0.9480785, 0.9679667, 0.97278565	VLSLELLK	1	A0A1S3Z812_TOBAC	LOW QUALITY PROTEIN: brefeldin A-inhibited guanine nucleotide-exchange protein 1 OS=Nicotiana tabacum OX=4097 GN=LOC107784009 PE=4 SV=1	TR|A0A1S3Z812|A0A1S3Z812_TOBAC;TR|A0A1S4C843|A0A1S4C843_TOBAC;TR|A0A1S4DC12|A0A1S4DC12_TOBAC	113873920	114731152	120270968	135253504	110688776	114407856	94468416	116038048	116128200	101602248	84664840
839.387	3	55.99	0.6018431, 0.88534343, 0.94048756, 0.9541264, 0.9575103	SMSPAVPNASLDLADEGSSQEGEPK	1	A0A1S3Z6P5_TOBAC	putative G3BP-like protein OS=Nicotiana tabacum OX=4097 GN=LOC107783662 PE=4 SV=1	TR|A0A1S3Z6P5|A0A1S3Z6P5_TOBAC	155658528	180658480	197558064	253792800	215844032	186855376	217507984	176109984	221706256	244942848	227743168
655.31647, 982.4725	2, 3	58	0.59217817, 0.92721224, 0.9546031, 0.9572888, 0.95818394, 0.9670788	EAVDDTAGAAEYIAANNLR	0.99, 1.0	A0A1S4CB01_TOBAC	Arogenate dehydratase OS=Nicotiana tabacum OX=4097 GN=LOC107817057 PE=4 SV=1	TR|A0A1S4CB01|A0A1S4CB01_TOBAC;TR|A0A1S4DGK7|A0A1S4DGK7_TOBAC	316598848	382265248	329229536	319921312	224336960	204242064	218997200	260829008	287593184	315825632	323148608
483.26608, 483.2665, 724.3955, 724.3959	2, 3	69.565	0.8134319, 0.9049936, 0.9131762, 0.94749856, 0.9528282, 0.9598601, 0.96275485, 0.9648598, 0.96853375, 0.96876436, 0.969215, 0.970266, 0.97052044, 0.9709101, 0.9710472	GITMAVDSVVTNLK	0.88, 1.0	A0A1S3XY51_TOBAC	chaperonin CPN60-2, mitochondrial OS=Nicotiana tabacum OX=4097 GN=LOC107770118 PE=3 SV=1	TR|A0A1S3XY51|A0A1S3XY51_TOBAC	4874721792	5384892928	4981375488	5694211584	4758757376	4431942656	4806085120	4730801152	4583978496	4373591040	4563308032
417.722	2	42.077	0.8379073, 0.8661029, 0.9265755	SDLVSWK	0.78	A0A1S3Y8P2_TOBAC	putative late blight resistance protein homolog R1A-10 OS=Nicotiana tabacum OX=4097 GN=LOC107773475 PE=4 SV=1	TR|A0A1S3Y8P2|A0A1S3Y8P2_TOBAC	103690104	133394888	144654160	123196176	95649896	102678888	126935728	104690160	115388888	120177776	123531752
818.908	2	49.099	0.94725025, 0.9693839	IEELKQEVLGSNYD	0.99	A0A1S4BTU2_TOBAC	protein CURVATURE THYLAKOID 1D, chloroplastic-like OS=Nicotiana tabacum OX=4097 GN=LOC107811801 PE=4 SV=1	TR|A0A1S4BTU2|A0A1S4BTU2_TOBAC	157727904	123128288	139192944	159461056	157184768	160541072	123897752	157814624	149155744	169230752	176386624
697.67706, 1046.0123	2, 3	89.683	0.685195, 0.8814829, 0.93445915, 0.93552583, 0.9551623, 0.95721245, 0.96174735, 0.96276414, 0.96296555, 0.96758944	DYTDPPPTPLIDFEELTK	0.99, 1.0	A0A0A8WJH9_TOBAC	Aquaporin PIP2 4b OS=Nicotiana tabacum OX=4097 GN=LOC107824558 PE=2 SV=1	TR|A0A0A8WJH9|A0A0A8WJH9_TOBAC	1442224896	1452804480	1621661184	1357532544	1380748672	1328798464	1187449216	1175559424	1675328512	1303058432	1422416128
488.93436, 488.93457	3	74.182	0.5831855, 0.6014816, 0.77577305	MPGIIEALIHNEK	1	A0A1S4B9B3_TOBAC	FRIGIDA-like protein OS=Nicotiana tabacum OX=4097 GN=LOC107805920 PE=3 SV=1	TR|A0A1S4B9B3|A0A1S4B9B3_TOBAC	135224512	165576144	191057952	160358032	209074432	200795680	214995168	176320032	180307968	175592320	172056928
396.815	5	51.987	0.8239186, 0.9439004, 0.94935876, 0.9607868	LNVHLVPHTHDDVGWLK	0.98	A0A1S3ZNE8_TOBAC	Alpha-mannosidase OS=Nicotiana tabacum OX=4097 GN=LOC107788691 PE=3 SV=1	TR|A0A1S3ZNE8|A0A1S3ZNE8_TOBAC	88125064	82803096	64194664	75281344	243609920	286770496	168771104	246334880	159459664	174160800	166120048
411.23	2	28.963	0.960908	YLEAVAR	1	A0A1S3XAK8_TOBAC	cytochrome P450 710A11 OS=Nicotiana tabacum OX=4097 GN=LOC107763057 PE=3 SV=1	TR|A0A1S3XAK8|A0A1S3XAK8_TOBAC	61290732	76765752	86679248	83679472	32849354	31228458	30968386	23316956	53471468	45961812	61702920
485.23816, 485.23822	2	58.341	0.53275263, 0.81631833, 0.8743302, 0.9420606	DSSSWLFK	1	A0A1S3YPB7_TOBAC	CDP-diacylglycerol--inositol 3-phosphatidyltransferase OS=Nicotiana tabacum OX=4097 GN=LOC107778371 PE=3 SV=1	TR|A0A1S3YPB7|A0A1S3YPB7_TOBAC	151538304	144773984	196153024	158120496	136674560	144252256	132365616	112694208	175064192	179737824	172038208
558.782	2	57.232	0.5092479, 0.83305144, 0.95249766, 0.97321033	WMYYVINK	1	A0A1S3X2H1_TOBAC	nudix hydrolase 3-like OS=Nicotiana tabacum OX=4097 GN=LOC107760629 PE=4 SV=1	TR|A0A1S3X2H1|A0A1S3X2H1_TOBAC	68903760	70158664	78083424	70402896	122013080	137219664	124221488	153582448	92309920	104171872	93878376
596.00006, 893.496	2, 3	78.034	0.8737939, 0.92731225, 0.93240386, 0.94328344, 0.94495237, 0.9469711, 0.95567906, 0.9603711, 0.9665859	NVKPVAPMQFWTVLR	0.96, 1.0	A0A1S3YIY4_TOBAC	ubiquitin carboxyl-terminal hydrolase 6-like isoform X1 OS=Nicotiana tabacum OX=4097 GN=LOC107776789 PE=3 SV=1	TR|A0A1S3YIY4|A0A1S3YIY4_TOBAC	1255622400	1271868928	1182923264	1097754112	1549252352	1473438080	1378712960	1423131392	1390435712	1259064448	1239084928
579.641	3	47.11	0.65120804, 0.9680472, 0.9691703	VLPAHSDPVTAVNFNR	1	A0A1S4AVG4_TOBAC	COMPASS-like H3K4 histone methylase component WDR5A OS=Nicotiana tabacum OX=4097 GN=LOC107801645 PE=4 SV=1	TR|A0A1S4AVG4|A0A1S4AVG4_TOBAC	143311280	123972280	130286136	123162720	133158656	159178608	127649128	156582752	140073840	128467600	160299808
583.313	3	20.217	0.89893305, 0.91289645, 0.93321663, 0.9622493	EWKPKPTHNNIAQGK	1	A0A1S4DQW1_TOBAC	GBF-interacting protein 1-like isoform X1 OS=Nicotiana tabacum OX=4097 GN=LOC107832478 PE=4 SV=1	TR|A0A1S4AEW1|A0A1S4AEW1_TOBAC;TR|A0A1S4DQW1|A0A1S4DQW1_TOBAC	91999008	100097272	113956384	108848720	117143608	105167952	112078840	99342136	98502008	109566816	126316704
765.923	2	77.591	0.9545482, 0.9685327, 0.9687272	EQLIQTVSSVLEGK	0.99	A0A1S3YFI9_TOBAC	tropinone reductase homolog At5g06060-like OS=Nicotiana tabacum OX=4097 GN=LOC107775763 PE=4 SV=1	TR|A0A1S3YFI9|A0A1S3YFI9_TOBAC	244783248	227759648	226263856	196464016	208340368	202586432	190224400	172598688	131273152	143199024	137735696
479.551	3	37.824	0.55823404, 0.9402085, 0.9600621, 0.9682676	FQQDDAHIFC[160.0307]R	1	A0A1S4AE94_TOBAC	threonine--tRNA ligase, mitochondrial 1-like OS=Nicotiana tabacum OX=4097 GN=LOC107796714 PE=3 SV=1		130993728	141597712	157374176	151940048	105129864	124455400	117503240	119834992	147337312	143323840	153530352
510.26202, 680.01306	3, 4	60.945	0.95099443, 0.9555588, 0.95591176, 0.96086735, 0.96252614, 0.9649355	KEDHHAFEQLLVDSLEK	1	A0A1S4BZE1_TOBAC	Potassium transporter OS=Nicotiana tabacum OX=4097 GN=LOC107813511 PE=3 SV=1	TR|A0A1S4BZD9|A0A1S4BZD9_TOBAC;TR|A0A1S4BZM5|A0A1S4BZM5_TOBAC;TR|A0A1S4BZE1|A0A1S4BZE1_TOBAC;TR|A0A1S4BZP5|A0A1S4BZP5_TOBAC	285171488	247596224	198590128	236191472	246676000	263084384	263314144	262581168	262969616	244117424	279331296
799.887	2	53.511	0.92833257, 0.940176, 0.95891464	DGTQILSTSFDSTAR	1	A0A1S3ZQE4_TOBAC	suppressor of mec-8 and unc-52 protein homolog 1-like OS=Nicotiana tabacum OX=4097 GN=LOC107789207 PE=4 SV=1	TR|A0A1S3ZQE4|A0A1S3ZQE4_TOBAC	144348576	147689248	159090928	133022816	133395392	171489520	121433760	109938008	152250288	128985480	131191240
653.873	2	56.902	0.75011224, 0.94272745, 0.9709491	QVLSLYQGLGTK	1	A0A1S3ZRK7_TOBAC	peroxisomal adenine nucleotide carrier 1-like OS=Nicotiana tabacum OX=4097 GN=LOC107789569 PE=3 SV=1	TR|A0A1S3ZRK7|A0A1S3ZRK7_TOBAC	95832944	100908352	106060952	99752456	140943456	138518704	141027104	149329408	130154672	120703656	152795536
559.807	2	25.474	0.96262974, 0.9636155	VTVTSPSNSVK	0.99	A0A1S3YYW3_TOBAC	subtilisin-like protease SBT1.7 OS=Nicotiana tabacum OX=4097 GN=LOC107781223 PE=4 SV=1	TR|A0A1S3YYW3|A0A1S3YYW3_TOBAC	52524204	56763056	83141664	41775336	94434480	95627784	81310792	82428392	75328128	84568160	73324912
800.952	2	89.776	0.9396944, 0.9527287, 0.963952, 0.9648304, 0.9724064	IVTVC[160.0307]LEGLENILK	1	A0A1S4D8V1_TOBAC	Importin subunit alpha OS=Nicotiana tabacum OX=4097 GN=LOC107827218 PE=3 SV=1		229295840	310333952	323617248	309267808	193752304	174528224	183366016	187772112	26498502	22274138	10814920
826.834	2	70.574	0.8611039, 0.8793861, 0.9523495	FEEDFDFMAMNEK	1	A0A1S3Y7M2_TOBAC	protein decapping 5-like OS=Nicotiana tabacum OX=4097 GN=LOC107773273 PE=4 SV=1	TR|A0A1S3Y7M2|A0A1S3Y7M2_TOBAC	100059664	88076608	198157344	131105520	132247208	163495264	169913504	89569184	157412112	171752544	124976888
404.5588, 606.3351	2, 3	34.502	0.95028806, 0.96038526, 0.9643036, 0.96697575, 0.96960986	KEMYFPIRK	0.99, 1.0	A0A1S4CTD4_TOBAC	60S ribosomal protein L35-like OS=Nicotiana tabacum OX=4097 GN=LOC107822355 PE=3 SV=1	TR|A0A1S4CTD4|A0A1S4CTD4_TOBAC	734117184	656883712	606563136	718627648	485186176	435371776	502122752	485427456	593319424	608850688	643500480
529.269	2	26.95	0.96435, 0.9659772	ETPEAHVFK	1	A0A068LMB8_TOBAC	17.6 kDa class I heat shock protein-like OS=Nicotiana tabacum OX=4097 GN=LOC107770077 PE=2 SV=1	TR|A0A068LR70|A0A068LR70_TOBAC;TR|A0A068LMB8|A0A068LMB8_TOBAC	33617460	31967528	23753716	53514392	106799600	102383688	113491776	100507488	63142360	63200448	78262480
654.08246, 654.0825, 871.7739	3, 4	68.613	0.68356556, 0.7989661, 0.8010536, 0.8909371, 0.9062884, 0.91702837, 0.9263677, 0.95487297, 0.9641029, 0.9678804, 0.9685057	KPPVVEEDDVVGFEEEADKVINR	1	A0A1S4A144_TOBAC	putative late blight resistance protein homolog R1A-3 OS=Nicotiana tabacum OX=4097 GN=LOC107792680 PE=3 SV=1	TR|A0A1S4A144|A0A1S4A144_TOBAC	455223936	425787296	431136224	365683392	413587296	359318880	374428576	399081120	454712128	415930048	379990560
654.9041, 654.9043	2	63.35	0.76532453, 0.82767344, 0.92524105, 0.9723333	LVPVTQVANVIR	0.98, 0.99	A0A1S3Y509_TOBAC	nudix hydrolase 20, chloroplastic-like OS=Nicotiana tabacum OX=4097 GN=LOC107772272 PE=4 SV=1	TR|A0A1S3Y509|A0A1S3Y509_TOBAC	102945312	100596072	120907520	108548600	166094640	193058608	187605104	169978816	149566320	168576800	154578592
695.005	3	69.774	0.9480228, 0.96516263	LDFNTEEEKEAVEQVFR	1	A0A1S4AVP1_TOBAC	DExH-box ATP-dependent RNA helicase DExH10-like OS=Nicotiana tabacum OX=4097 GN=LOC107801795 PE=4 SV=1	TR|A0A1S4AVP1|A0A1S4AVP1_TOBAC	129733600	114875648	108315792	136155456	166812480	133238672	142750304	129323120	144736560	141703392	130750288
491.728	2	29.049	0.9332474, 0.9621149	YSAEDLER	1	A0A1S3ZYU2_TOBAC	Exocyst complex subunit EXO70 isoform A1a OS=Nicotiana tabacum OX=4097 GN=LOC107791877 PE=2 SV=1	TR|A0A1S3ZYU2|A0A1S3ZYU2_TOBAC	97543144	82521112	94923648	83848000	76079808	68406560	94288680	82569400	89730752	86844560	84825048
624.322	2	43.469	0.958784, 0.97130525	EGYAAIGGGSPLR	1	A0A1S3YBU7_TOBAC	Ferrochelatase OS=Nicotiana tabacum OX=4097 GN=LOC107774460 PE=3 SV=1	TR|A0A1S3YBU7|A0A1S3YBU7_TOBAC;TR|A0A1S4CDJ6|A0A1S4CDJ6_TOBAC	118836576	152114816	141705120	140359792	36347764	29719492	28202318	31509020	92666360	90620112	90689848
451.254	2	24.572	0.965357	IAEIQAEK	0.99	A0A1S4DFH9_TOBAC	WEB family protein At3g02930, chloroplastic-like OS=Nicotiana tabacum OX=4097 GN=LOC107829065 PE=4 SV=1	TR|A0A1S4A6N0|A0A1S4A6N0_TOBAC;TR|A0A1S4DFH9|A0A1S4DFH9_TOBAC	62339632	65754344	68263712	75659720	25647520	19037986	26190048	25214792	48693756	46208264	46389464
842.464	2	96.877	0.9670884, 0.96823853	MLVLFETPAGFALFK	0.99	A0A1S4BZK0_TOBAC	probable nucleolar protein 5-2 OS=Nicotiana tabacum OX=4097 GN=LOC107813446 PE=4 SV=1	TR|A0A1S4BZK0|A0A1S4BZK0_TOBAC	200779360	171746400	110734952	170257248	286403424	170471648	56328456	52090012	3.37715e+06	1530038	2764847
586.334	3	58.903	0.9126397, 0.91714925, 0.9303091	LYPHAHPLAIDLLQR	1	NTF3_TOBAC	Mitogen-activated protein kinase homolog NTF3 OS=Nicotiana tabacum OX=4097 GN=NTF3 PE=1 SV=1	SP|Q40517|NTF3_TOBAC	125959032	143004992	136179104	116038424	126594296	137214720	132673528	145777984	153832912	115658608	133651312
655.692	3	77.99	0.79129165, 0.92255324, 0.96591693, 0.96852976, 0.9694648	IVEIGGTQHLLNMLEAAR	1	A0A1S4CV93_TOBAC	uncharacterized protein LOC107822964 OS=Nicotiana tabacum OX=4097 GN=LOC107822964 PE=4 SV=1	TR|A0A1S4CV93|A0A1S4CV93_TOBAC;TR|A0A1S4CKD3|A0A1S4CKD3_TOBAC	259478480	255821040	254947040	247207216	208595056	202297744	180994720	206352928	146172016	159173312	130348568
745.73	3	67.633	0.9472751, 0.95165956, 0.97044593, 0.97277045	LVAGSAIGGIKETQEMVDFAAK	1	D4P3S1_TOBAC	Sinapyl alcohol dehydrogenase-like 3 OS=Nicotiana tabacum OX=4097 GN=SAD-L3 PE=2 SV=1	TR|D4P3S1|D4P3S1_TOBAC	34394400	25428712	28330272	30667322	291538400	258867456	258291568	233965952	130148064	133419888	135255696
633.66614, 949.9951	2, 3	91.269	0.7912192, 0.91634935, 0.9434209, 0.96397793, 0.9643536, 0.96560585	SSGGNPDLSLDELLAGVVR	1	A0A1S3YCK9_TOBAC	DNA (cytosine-5)-methyltransferase OS=Nicotiana tabacum OX=4097 GN=LOC107774645 PE=3 SV=1	TR|A0A1S3YCK9|A0A1S3YCK9_TOBAC	355133952	303184608	333996736	347148992	94800656	72110504	81250976	85454488	156381696	141414064	135939456
561.794	2	51.912	0.7144164, 0.81916195	DYIAVAIDSR	1	A0A1S4CM91_TOBAC	uncharacterized protein LOC107820549 OS=Nicotiana tabacum OX=4097 GN=LOC107820549 PE=4 SV=1	TR|A0A1S4CM91|A0A1S4CM91_TOBAC	57301192	46523380	94775600	56063652	145585344	165846192	121077984	91626912	141846336	96097504	55666664
448.29	2	59.046	0.84484667, 0.9301955, 0.97535247	LINLGLPR	0.94	A0A1S3X434_TOBAC	50S ribosomal protein L5, chloroplastic OS=Nicotiana tabacum OX=4097 GN=LOC107761040 PE=3 SV=1	TR|A0A1S3X434|A0A1S3X434_TOBAC	94837000	86773184	80847160	78004016	76290112	85613464	104015688	86601616	83412520	98353856	105190448
485.243	2	24.995	0.9603085, 0.97782135	SVDWHPTK	0.68	A0A1S3ZI13_TOBAC	flowering time control protein FY-like isoform X2 OS=Nicotiana tabacum OX=4097 GN=LOC107787003 PE=4 SV=1	TR|A0A1S3ZI57|A0A1S3ZI57_TOBAC;TR|A0A1S3ZI13|A0A1S3ZI13_TOBAC	72561856	61018212	60453204	71764856	69153824	66346072	76853040	96008176	78790472	60291288	66078068
635.636	3	33.673	0.9176521, 0.94613963, 0.9604775	TVEPVAEDRAETEMEAK	0.9	A0A1S4B5E0_TOBAC	nucleolin-like isoform X1 OS=Nicotiana tabacum OX=4097 GN=LOC107804749 PE=4 SV=1	TR|A0A1S4B5E0|A0A1S4B5E0_TOBAC	206978768	146871712	168392416	169797248	179454176	187428912	171494656	169803680	203326720	195350320	192771200
486.603	3	42.974	0.92835593, 0.9324425	IWGTHNDFVLKK	1	A0A1S4BUC4_TOBAC	66 kDa stress protein-like OS=Nicotiana tabacum OX=4097 GN=LOC107811990 PE=4 SV=1	TR|A0A1S4BUC4|A0A1S4BUC4_TOBAC	195807280	170679008	153009392	158628256	165516240	132160768	157390496	154746496	176049680	162948016	167127632
610.65515, 915.4786	2, 3	68.146	0.9290709, 0.9555263, 0.95560586, 0.9657141, 0.9659045, 0.967414, 0.96782094, 0.9709563	TLEETNANLDEVVALAK	1	A0A1S4B2G1_TOBAC	Xylose isomerase OS=Nicotiana tabacum OX=4097 GN=LOC107803724 PE=3 SV=1	TR|A0A1S4B2G1|A0A1S4B2G1_TOBAC	577500288	630587712	625896640	676171328	1149853184	1181342848	1032365120	1112978560	994841920	947293056	998767296
626.3012, 938.94727	2, 3	63.034	0.9119867, 0.91497195, 0.9352989, 0.9603538, 0.96301, 0.9639577, 0.9669799, 0.9690716, 0.9711749	DGQDLIWADYGPHYVK	1	A0A1S4AHB3_TOBAC	cytochrome P450 98A2-like isoform X1 OS=Nicotiana tabacum OX=4097 GN=LOC107797681 PE=3 SV=1	TR|A0A1S4AHB3|A0A1S4AHB3_TOBAC	908317760	909044416	968431296	765432256	1225695488	1195340672	1189866240	1194314880	1121774976	1195900800	1141654784
447.918	3	45.181	0.8253476, 0.96318424, 0.9683351	EPIIPGTDKPFK	0.99	A0A1S3ZDH5_TOBAC	Arogenate dehydratase OS=Nicotiana tabacum OX=4097 GN=LOC107785483 PE=4 SV=1	TR|A0A1S3ZDH5|A0A1S3ZDH5_TOBAC	181841120	199055328	180878080	213331184	174149184	169157024	197186816	180567280	196021088	194461744	190230448
567.604, 850.90186	2, 3	72.701	0.9380024, 0.96583974, 0.96877915, 0.96958846, 0.96969694, 0.97015816, 0.97046244, 0.97054356, 0.97295064	ELAPYDPDWYYIR	1	A0A1S4B471_TOBAC	40S ribosomal protein S19-3-like OS=Nicotiana tabacum OX=4097 GN=LOC107804353 PE=4 SV=1	TR|A0A1S4B471|A0A1S4B471_TOBAC;TR|A0A1S4DGF0|A0A1S4DGF0_TOBAC	11880690688	12882620416	12809982976	13649564672	8436367872	9117304832	8669963264	8336172544	12095286272	12030470144	11789655040
512.743	2	35.35	0.969908	GESPAAMSFK	0.96	A0A1S4DCE1_TOBAC	mitochondrial import inner membrane translocase subunit TIM44-2-like isoform X1 OS=Nicotiana tabacum OX=4097 GN=LOC107828135 PE=4 SV=1	TR|A0A1S4DCE1|A0A1S4DCE1_TOBAC	38962176	58004848	58808412	58221004	37525504	58380668	54267696	46383136	65213908	64872444	58382404
551.817	2	38.211	0.69135773, 0.9290975	HVEVPVPTPK	1	A0A1S3XZ08_TOBAC	putative quinone-oxidoreductase homolog, chloroplastic OS=Nicotiana tabacum OX=4097 GN=LOC107770378 PE=4 SV=1	TR|A0A1S3XZ08|A0A1S3XZ08_TOBAC	99478368	84822040	101778688	84157328	178252832	181136816	198490000	172503456	139814240	148825616	143054496
557.742	2	21.433	0.7451881, 0.83082515, 0.95211464, 0.96591973	C[160.0307]IDEGMHPR	1	A0A1S4B7M6_TOBAC	T-complex protein 1 subunit zeta 1 OS=Nicotiana tabacum OX=4097 GN=LOC107805339 PE=3 SV=1		120595288	135774992	129362824	124668824	54227156	38254748	53830220	51177100	82184344	85024208	114805400
742.904	2	78.343	0.8967354, 0.92651355, 0.9462128, 0.9658807	ISPLEEWELLQK	1	A0A1S3XU05_TOBAC	uncharacterized protein LOC107768738 isoform X2 OS=Nicotiana tabacum OX=4097 GN=LOC107768738 PE=4 SV=1	TR|A0A1S3XU18|A0A1S3XU18_TOBAC;TR|A0A1S3XU05|A0A1S3XU05_TOBAC	157685344	124722144	174920384	133995616	136492896	108138504	94991144	121097440	132277752	146855584	153160784
643.391	2	45.622	0.8735161, 0.9195992, 0.9409011, 0.9562627	ILRPNGYAIIR	0.98	A0A1S4A4T5_TOBAC	probable methyltransferase PMT21 OS=Nicotiana tabacum OX=4097 GN=LOC107793763 PE=4 SV=1	TR|A0A1S4A4T5|A0A1S4A4T5_TOBAC	223756000	216784592	144575280	204293296	51117412	34619948	43842872	50516244	122655784	133618320	130307456
411.22803, 616.3378	2, 3	46.037	0.74971503, 0.83286697, 0.8989223, 0.92016673, 0.92697537, 0.94565624, 0.945777	KEPDEVVIFR	0.92, 1.0	A0A1S3Z2E7_TOBAC	AMP deaminase OS=Nicotiana tabacum OX=4097 GN=LOC107782250 PE=3 SV=1	TR|A0A1S3Z2E7|A0A1S3Z2E7_TOBAC;TR|A0A1S4ACC3|A0A1S4ACC3_TOBAC;TR|A0A1S3ZRU6|A0A1S3ZRU6_TOBAC	277738976	311434944	251630912	294108672	445595168	439942656	406106336	454117152	390402944	419093792	402693568
449.4779, 598.9682	3, 4	42.421	0.9047744, 0.92084897, 0.93488073, 0.93769187, 0.94537264, 0.9456536, 0.9526436, 0.95921713, 0.95952284	LNLDAWNADKEHGGVR	0.99, 1.0	A0A1S3WYZ3_TOBAC	extensin-like isoform X1 OS=Nicotiana tabacum OX=4097 GN=LOC107759431 PE=4 SV=1	TR|A0A1S4CHX2|A0A1S4CHX2_TOBAC;TR|A0A1S3WYZ3|A0A1S3WYZ3_TOBAC	593995968	535906144	581655232	526058720	713769984	755756352	810150784	717547584	689709120	692680128	723779328
852.45514, 1278.178	2, 3	85.589	0.8372253, 0.8511218, 0.9077961, 0.94323987, 0.9675662, 0.9677938, 0.9686993, 0.9697256, 0.9697343, 0.97039753, 0.9716136	AAVSALQNQPIVNAVIDGDDIIYR	1	A0A1S4AS81_TOBAC	dihydrolipoyllysine-residue succinyltransferase component of 2-oxoglutarate dehydrogenase complex 1, mitochondrial-like OS=Nicotiana tabacum OX=4097 GN=LOC107800735 PE=4 SV=1	TR|A0A1S4AS81|A0A1S4AS81_TOBAC	1825464192	2218427904	2498351616	2229925632	2979267840	3196525312	2835843072	2762517248	2115312512	1905560576	1974699904
674.648	3	40.351	0.909392, 0.94291484, 0.95252347, 0.9709702	IHYETTGPEMWEDTKGK	1	W8R6T6_TOBAC	Cysteine synthase OS=Nicotiana tabacum OX=4097 GN=LOC107793898 PE=2 SV=1	TR|W8R6T6|W8R6T6_TOBAC;TR|Q3LAG6|Q3LAG6_TOBAC	194276208	191673312	205963424	184361584	281600128	240431840	266728960	253633440	216529344	257855168	263890848
441.751	2	30.014	0.90164876, 0.95571625	LFPGVHGR	0.95	A0A1S4C432_TOBAC	Structural maintenance of chromosomes protein OS=Nicotiana tabacum OX=4097 GN=LOC107814936 PE=3 SV=1	TR|A0A1S4C432|A0A1S4C432_TOBAC	52227092	52189724	43799720	51779384	56412108	67683880	60431864	64810920	62120976	61619392	66379640
500.283	2	30.164	0.92719686, 0.9588477	ILNDVAQAR	1	A0A1S3ZJX7_TOBAC	mediator of RNA polymerase II transcription subunit 25-like isoform X1 OS=Nicotiana tabacum OX=4097 GN=LOC107787732 PE=4 SV=1	TR|A0A1S3ZJX7|A0A1S3ZJX7_TOBAC	64661888	72343224	94611784	74560752	69268112	62069424	90790064	78413400	86232240	82038048	64760636
484.274	3	69.366	0.6739423, 0.91969913, 0.95672536, 0.9708933	IHFLPEISIPER	1	A0A1S4D7B3_TOBAC	farnesylcysteine lyase OS=Nicotiana tabacum OX=4097 GN=LOC107826766 PE=4 SV=1	TR|A0A1S3Y864|A0A1S3Y864_TOBAC;TR|A0A1S4D7B3|A0A1S4D7B3_TOBAC	150079296	158200032	169932080	151300800	221648032	262283616	232737328	253587216	216567744	206717680	219272944
472.746	2	28.414	0.944091	ELEFAAHK	0.98	A0A075QVP3_TOBAC	Eukaryotic translation initiation factor NCBP-like protein OS=Nicotiana tabacum OX=4097 GN=LOC107808007 PE=2 SV=1	TR|A0A075QVP3|A0A075QVP3_TOBAC	64617624	72089536	63450312	72800944	34407936	40920156	49924940	41357584	52874064	66478404	61744012
554.276	2	22.457	0.80736387, 0.8964779, 0.9665271, 0.969054	ASAQAFQAEGK	0.92	A0A1S3X0F4_TOBAC	transcriptional corepressor LEUNIG-like isoform X1 OS=Nicotiana tabacum OX=4097 GN=LOC107759876 PE=4 SV=1	TR|A0A1S3X0F4|A0A1S3X0F4_TOBAC	109280120	111829800	107338560	130033728	108603144	104097008	127691040	111934520	127727328	125305480	111954000
540.834	2	58.51	0.88540655, 0.95975214, 0.9656367	HLVLGALVMK	0.98	A0A1S4CTA3_TOBAC	uncharacterized protein LOC107822226 OS=Nicotiana tabacum OX=4097 GN=LOC107822226 PE=4 SV=1	TR|A0A1S4CTA3|A0A1S4CTA3_TOBAC	179842560	225226368	163583776	210799696	95487160	64741872	81326328	71715912	140947776	118337072	129303848
461.251	3	61.434	0.69665444, 0.9232698, 0.9627202, 0.96747667	SAFDDFILPTKK	1	A0A1S3ZMR4_TOBAC	Uridine kinase OS=Nicotiana tabacum OX=4097 GN=LOC107788651 PE=3 SV=1	TR|A0A1S3ZMR4|A0A1S3ZMR4_TOBAC	107490640	125897920	130214752	128473464	95045024	97198328	120917608	114554312	117034144	130477088	133687328
582.644	3	67.619	0.5115892, 0.75280863, 0.9650943	GEFPEKDC[160.0307]LLPLISK	0.78	A0A1S3YTT2_TOBAC	mannose-P-dolichol utilization defect 1 protein homolog 2-like OS=Nicotiana tabacum OX=4097 GN=LOC107779663 PE=4 SV=1		190713824	221707504	208587888	193246416	158709776	143312336	145106064	132954120	169569248	185354416	202074464
498.298	2	32.662	0.92447126, 0.9544403, 0.9723352	EVLIHSGLK	0.71	A0A1S3YZP9_TOBAC	heat shock 70 kDa protein 17-like OS=Nicotiana tabacum OX=4097 GN=LOC107781175 PE=3 SV=1	TR|A0A1S3YZP9|A0A1S3YZP9_TOBAC	90350064	148726992	137185936	136922448	45926272	47125328	49561048	44738632	79617616	83299736	85483792
564.303	3	64.002	0.9357931, 0.93633366, 0.96985173	GGVMINFDKIEVVNR	1	A0A1S3ZBU8_TOBAC	erlin-2-B-like OS=Nicotiana tabacum OX=4097 GN=LOC107785002 PE=4 SV=1	TR|A0A1S3ZBU8|A0A1S3ZBU8_TOBAC	215494848	196683744	205898176	144926160	188993584	172726256	225777280	220789072	165735200	154859392	171066656
656.947	3	17.04	0.80223066, 0.9301472, 0.956871, 0.9610367, 0.9621398	DADGSTHEVSHGTSDPSNR	1	A0A1S4BDI8_TOBAC	CHD3-type chromatin-remodeling factor PICKLE-like OS=Nicotiana tabacum OX=4097 GN=LOC107807123 PE=4 SV=1	TR|A0A1S4BDI8|A0A1S4BDI8_TOBAC	105179136	104358280	105940736	104930760	98841952	102941720	106892960	103338904	104299752	101338696	112819752
912.94415, 912.9456	2	59.48	0.8551821, 0.9281796, 0.95688874, 0.9597655	ASVPSGASSGMYEAIELR	0.99, 1.0	A0A1S4BGP5_TOBAC	cytosolic enolase 3-like isoform X1 OS=Nicotiana tabacum OX=4097 GN=LOC107808060 PE=3 SV=1	TR|A0A1S4BGP5|A0A1S4BGP5_TOBAC	272980064	238428816	261099024	255942480	270999680	254933408	223908352	249360640	304529312	274585408	280280544
674.82	2	17.744	0.87225616, 0.9502858, 0.95636666, 0.9624052	AAVQATNDDASASK	1	A0A1S4DA56_TOBAC	tRNA wybutosine-synthesizing protein 4-like isoform X1 OS=Nicotiana tabacum OX=4097 GN=LOC107827637 PE=4 SV=1	TR|A0A1S4DA56|A0A1S4DA56_TOBAC	96626512	95833064	97732312	92369200	65036480	62309712	66377512	62542544	83594936	76948704	96643392
514.6134, 771.41583	2, 3	50.079	0.81812525, 0.92280704, 0.9316958, 0.9400084, 0.94533265, 0.9468264, 0.95107085, 0.95439184	RVEHYWNLLSPK	0.93, 1.0	A0A1S3WXP6_TOBAC	probable methyltransferase PMT3 OS=Nicotiana tabacum OX=4097 GN=LOC107759039 PE=4 SV=1	TR|A0A1S3WXP6|A0A1S3WXP6_TOBAC	1732412928	1762175104	1480961280	1780463488	596279296	462481152	527661664	570134272	1119564032	1233242112	1208834432
440.243	3	63.499	0.8084263, 0.83073527, 0.95231116	SIQIEAFHVFK	1	A0A1S4AVV9_TOBAC	putative MO25-like protein At5g47540 OS=Nicotiana tabacum OX=4097 GN=LOC107801851 PE=4 SV=1	TR|A0A1S3YMH1|A0A1S3YMH1_TOBAC;TR|A0A1S4DLX7|A0A1S4DLX7_TOBAC;TR|A0A1S4AVV9|A0A1S4AVV9_TOBAC	113855304	116836448	132383648	126679584	64402760	68433816	76829928	71911336	73074464	94844256	60044576
458.90686, 687.8561	2, 3	43.605	0.8799961, 0.8869253, 0.91947234, 0.93750006	VIAC[160.0307]VGETLEQR	0.94, 1.0	A0A1S4DK08_TOBAC	triosephosphate isomerase, cytosolic isoform X1 OS=Nicotiana tabacum OX=4097 GN=LOC107830628 PE=3 SV=1		2312300288	2250392320	2503941888	2076620416	2372368640	2892862976	2796880896	2332401408	2823631616	2794260224	2640814080
539.30676, 808.4562	2, 3	85.963	0.7839133, 0.82622015, 0.93395174, 0.9614304, 0.9669485, 0.9683118, 0.97003335, 0.97054183, 0.971679	SQPDLAILAVNTFVK	1	A0A1S4DPH0_TOBAC	Beta-adaptin-like protein OS=Nicotiana tabacum OX=4097 GN=LOC107832035 PE=3 SV=1	TR|A0A1S4DPH0|A0A1S4DPH0_TOBAC	1327731200	1285039488	1427649408	1237554304	1214903808	1133939200	1080424576	1092968320	967646336	898537920	972412736
511.265	2	38.086	0.8896097, 0.9164557	YWQLQQR	0.99	A0A1S4CNF1_TOBAC	serine/threonine-protein kinase fray1-like OS=Nicotiana tabacum OX=4097 GN=LOC107820762 PE=4 SV=1	TR|A0A1S4CNF1|A0A1S4CNF1_TOBAC	59370528	77647032	93536272	62660592	68947424	72497128	87464224	59837344	77569472	74184656	78363528
766.376	2	46.428	0.85000944, 0.87126124, 0.94158983, 0.9690823	IQEEIEAVQMDAR	1	A0A1S4C048_TOBAC	conserved oligomeric Golgi complex subunit 5-like OS=Nicotiana tabacum OX=4097 GN=LOC107813660 PE=4 SV=1	TR|A0A1S4C048|A0A1S4C048_TOBAC	146930816	141518320	133558488	165317168	109641000	102767416	119409048	103417176	126023072	128538528	142830272
562.796	2	42.016	0.731612, 0.9541945, 0.9673812	ELESYASVVK	1	A0A1S3XN72_TOBAC	probable aldo-keto reductase 2 isoform X2 OS=Nicotiana tabacum OX=4097 GN=LOC107767026 PE=4 SV=1	TR|A0A1S3XN72|A0A1S3XN72_TOBAC	28401502	39813108	55568168	37706328	124949664	167786672	135838912	131299272	97428672	89261848	102032120
692.329	3	62.279	0.5726484, 0.95627314, 0.96228796, 0.96828026	GGNYGWNLYEGAHPFAPPK	0.96	A0A1S3ZDU2_TOBAC	HIPL1 protein-like OS=Nicotiana tabacum OX=4097 GN=LOC107785748 PE=4 SV=1	TR|A0A1S3ZDU2|A0A1S3ZDU2_TOBAC	109742072	105678664	142177520	90488976	79395464	72419480	98052744	100592528	94079576	93565944	111872488
424.209	2	24.261	0.62496215, 0.97005916, 0.97247946	GGIAQDMR	1	A0A1S4ATI6_TOBAC	exosome complex component RRP42-like OS=Nicotiana tabacum OX=4097 GN=LOC107801111 PE=4 SV=1	TR|A0A1S4ATI6|A0A1S4ATI6_TOBAC	101909520	93658832	98933160	108004448	82647352	73809760	73466880	81263520	85286784	81991800	100857848
542.319	2	62.18	0.7149412, 0.95870876, 0.9699478, 0.9720802	LQGIITPWR	0.99	A0A1S3WY65_TOBAC	uncharacterized protein LOC107759076 OS=Nicotiana tabacum OX=4097 GN=LOC107759076 PE=4 SV=1	TR|A0A1S3WY65|A0A1S3WY65_TOBAC	158759936	179914656	157733072	160381296	73232112	70501648	68594584	62646488	128867432	122691720	110465584
416.258	2	56.043	0.9623271, 0.96753293	LGLPLYR	1	A0A1S4APJ5_TOBAC	probable polyamine oxidase 2 OS=Nicotiana tabacum OX=4097 GN=LOC107799822 PE=4 SV=1	TR|A0A1S3X8E8|A0A1S3X8E8_TOBAC;TR|A0A1S3XGZ3|A0A1S3XGZ3_TOBAC;TR|A0A1S4APJ5|A0A1S4APJ5_TOBAC	76563576	92301496	90303112	72639536	118956808	111352120	100809216	110765232	102753912	96276088	107987376
511.259	2	55	0.7846224, 0.8919478, 0.95719117, 0.96506655	FIVDGEWR	0.84	A0A1S4B804_TOBAC	sucrose nonfermenting 4-like protein isoform X3 OS=Nicotiana tabacum OX=4097 GN=LOC107805465 PE=4 SV=1	TR|A0A1S4B804|A0A1S4B804_TOBAC;TR|A0A1S4B823|A0A1S4B823_TOBAC	91569248	86174336	102868704	112137992	122415016	121813968	122704808	127763072	137189712	133637160	122933688
497.788	2	32.523	0.9449455, 0.9683103, 0.97785586	KYNLTSLR	1	A0A1S4AFE3_TOBAC	4-coumarate--CoA ligase-like 7 OS=Nicotiana tabacum OX=4097 GN=LOC107797035 PE=4 SV=1	TR|A0A1S4AFE3|A0A1S4AFE3_TOBAC	71956152	69957040	72974576	54506584	90929120	102593112	94731616	99796696	94120368	98495400	87906928
555.306, 832.4562	2, 3	76.36	0.83847815, 0.9243216, 0.95983046, 0.95996016, 0.96386534, 0.96442044, 0.9659352, 0.96785766, 0.9710694	ELQNVIAHLEEQLK	0.98, 1.0	A0A1S3X1A6_TOBAC	myosin-9-like OS=Nicotiana tabacum OX=4097 GN=LOC107759966 PE=4 SV=1	TR|A0A1S3X1A6|A0A1S3X1A6_TOBAC	732907712	780796480	749351808	730640896	840514432	730192320	724658304	736536320	481848832	453178048	469892224
520.582	3	44.254	0.96494055, 0.974273	GVNAPESIADHMYR	1	A0A1S4AT60_TOBAC	HD domain-containing protein 2 homolog OS=Nicotiana tabacum OX=4097 GN=LOC107800937 PE=4 SV=1	TR|A0A1S4AT60|A0A1S4AT60_TOBAC	81449488	82095344	97206920	104784224	149663712	130812752	157863168	138826816	112725488	119992128	100937912
810.033	3	73.838	0.8236642, 0.8584559, 0.89185005, 0.9369139, 0.9676179	QAEELVSNSLAC[160.0307]MVESASASGC[160.0307]K	1	A0A1S3ZNE8_TOBAC	Alpha-mannosidase OS=Nicotiana tabacum OX=4097 GN=LOC107788691 PE=3 SV=1		72622976	94799040	127820424	97285312	263370784	322043552	301143264	244918480	234627344	235684912	157356864
766.845	2	56.955	0.95884, 0.971917, 0.97282314	FGSVEPDNYWYR	0.85	A0A1S3ZLE0_TOBAC	uncharacterized protein LOC107787994 OS=Nicotiana tabacum OX=4097 GN=LOC107787994 PE=4 SV=1	TR|A0A1S3ZLE0|A0A1S3ZLE0_TOBAC	177267056	179585616	131279176	212957968	114669320	84308176	98340064	127754528	160044960	171049808	157289760
699.877	2	61.795	0.614763, 0.9620279, 0.9659544	SLPMTDPVLNVGR	0.99	A0A1S3XMT1_TOBAC	uncharacterized protein LOC107766666 isoform X1 OS=Nicotiana tabacum OX=4097 GN=LOC107766666 PE=4 SV=1	TR|A0A1S3XMT1|A0A1S3XMT1_TOBAC	144166208	137522496	143645760	120158000	43192476	46293776	33407826	46750016	97188488	86844408	71372000
818.74414, 1227.6122	2, 3	80.045	0.83564746, 0.9378506, 0.9607017, 0.9618889, 0.96221393, 0.9652188, 0.9654489, 0.9667941, 0.9687492, 0.97187173	VGSISDAPSGGGIFLDTSVLGADYR	1	A0A1S4AXF2_TOBAC	L-ascorbate oxidase homolog OS=Nicotiana tabacum OX=4097 GN=LOC107802342 PE=4 SV=1	TR|A0A1S4AXF2|A0A1S4AXF2_TOBAC	422654304	434646752	417862336	410808192	638415104	602166592	515775712	563595008	509468224	437931552	415534144
691.6203, 921.8257	3, 4	78.44	0.53506655, 0.632154, 0.9107262, 0.91339284, 0.94628865, 0.949956, 0.9521958, 0.96215504, 0.9651908, 0.96936136	GLFHFDNSYRPVPLAQQYIGITVK	0.99, 1.0	A0A1S4C3M1_TOBAC	DExH-box ATP-dependent RNA helicase DExH12-like OS=Nicotiana tabacum OX=4097 GN=LOC107814777 PE=4 SV=1	TR|A0A1S4CQS7|A0A1S4CQS7_TOBAC;TR|A0A1S4C3M1|A0A1S4C3M1_TOBAC	484450048	427653280	519991168	457229120	394524352	477445120	461881504	443696320	172054528	164305552	129262568
791.3978, 791.40063	3	56.485	0.679901, 0.82773554, 0.8471591, 0.9357678	IELDVKPDSVQLSSSSVDPGDGK	0.98, 1.0	A0A1S3ZJX2_TOBAC	uncharacterized protein LOC107787584 OS=Nicotiana tabacum OX=4097 GN=LOC107787584 PE=4 SV=1	TR|A0A1S3ZJX2|A0A1S3ZJX2_TOBAC	72815840	140130512	194999920	193114272	181307472	152309072	129679152	176773440	107042448	106837336	115835728
383.233, 574.34607	2, 3	42.196	0.93062854, 0.9625087, 0.96358705, 0.9637392, 0.96423435, 0.96510154	AGIALSKNFVK	0.95, 1.0	A0A1S4DBQ6_TOBAC	Glyceraldehyde-3-phosphate dehydrogenase OS=Nicotiana tabacum OX=4097 GN=LOC107828122 PE=3 SV=1	TR|A0A1S4DBQ6|A0A1S4DBQ6_TOBAC;TR|C7ENV5|C7ENV5_TOBAC	196784976	234589872	179600800	270038240	235977680	175638736	236388688	221938112	199558064	210233744	275856640
778.392	3	78.276	0.92024636, 0.9470197, 0.96555066	APSDGKWGEHELDYLLFTVR	1	Q9AVG8_TOBAC	Isopentenyl diphosphate isomerase 1 OS=Nicotiana tabacum OX=4097 GN=ipi1 PE=2 SV=1	TR|Q9AVG8|Q9AVG8_TOBAC;TR|A0A1S4CRL4|A0A1S4CRL4_TOBAC	198036240	137736000	154463712	110209640	110860888	152902944	182606336	164887632	84555576	97747040	72985712
661.362	3	55.616	0.9189183, 0.9446011	LSDVASDINSTRPPLQLR	0.95	A0A1S4DG64_TOBAC	putative late blight resistance protein homolog R1A-3 OS=Nicotiana tabacum OX=4097 GN=LOC107829535 PE=3 SV=1	TR|A0A1S4DG64|A0A1S4DG64_TOBAC	105759064	135199344	92411696	120395008	95163536	77748528	79042264	77092832	94607200	97561936	121030144
511.259	2	26.575	0.9480982, 0.9585366	GGQLTATMSR	0.97	A0A1S4D921_TOBAC	protein MODIFIER OF SNC1 1-like isoform X2 OS=Nicotiana tabacum OX=4097 GN=LOC107827298 PE=4 SV=1	TR|A0A1S4D925|A0A1S4D925_TOBAC;TR|A0A1S4D921|A0A1S4D921_TOBAC	86789664	78351968	74619152	84634616	58461904	64498568	83174968	62124692	85343216	85182896	67256976
735.903	2	59.121	0.87959135, 0.89764315	LVC[160.0307]PTENIGAVIGK	0.99	A0A1S4BIE5_TOBAC	KH domain-containing protein At4g18375-like isoform X1 OS=Nicotiana tabacum OX=4097 GN=LOC107808624 PE=4 SV=1		76153520	78132440	64655152	72975680	72585832	56672568	57476200	58544344	77842368	66003232	85594216
387.22208, 580.3291	2, 3	35.438	0.7028851, 0.8140858, 0.8822151, 0.9013888, 0.96447754	MVTIDSRPIK	0.94, 0.95	A0A1S3Y3M5_TOBAC	ras-related protein RABB1b OS=Nicotiana tabacum OX=4097 GN=LOC107771805 PE=4 SV=1	TR|A0A1S3Y3M5|A0A1S3Y3M5_TOBAC	205903968	186810496	193499632	166116320	218853872	235969472	221730544	199916400	198069600	236239616	222373856
534.255	2	32.728	0.9342239, 0.9518942	ERPEMFMK	0.99	A0A1S4D7I6_TOBAC	Ubiquitin-related modifier 1 homolog OS=Nicotiana tabacum OX=4097 GN=LOC107826789 PE=3 SV=1	TR|A0A1S4D7I6|A0A1S4D7I6_TOBAC	120567088	121526648	123374320	109038480	57312848	53566864	56031352	46493336	89721952	85124384	92442304
585.333	2	79.834	0.6554624, 0.8593252, 0.9048653, 0.96159667	LYTLLDYIR	1	A0A1S4CBZ7_TOBAC	trafficking protein particle complex subunit 12-like OS=Nicotiana tabacum OX=4097 GN=LOC107817373 PE=4 SV=1	TR|A0A1S4CBZ7|A0A1S4CBZ7_TOBAC	146643984	156680016	160320080	154480128	150993264	144096064	133382184	162223456	155890352	147432416	156267296
529.60675, 793.90533	2, 3	35.688	0.8577486, 0.89626163, 0.9189056, 0.92297834, 0.9370376	YLHSNLNSLANANR	0.83, 0.98	A0A1S4A6J3_TOBAC	beta-glucosidase 47-like OS=Nicotiana tabacum OX=4097 GN=LOC107794260 PE=3 SV=1	TR|A0A1S4A6J3|A0A1S4A6J3_TOBAC	212174816	271660640	309126048	185437536	241950016	327322272	284148640	343946560	306171424	253875072	276348320
895.466	2	70.511	0.92069775, 0.9212694, 0.9479819	NLAEFGIVTQC[160.0307]IAPTR	1	A0A1S4ACA6_TOBAC	protein argonaute 4-like OS=Nicotiana tabacum OX=4097 GN=LOC107796081 PE=3 SV=1		104833208	105953184	77737032	96067968	154541328	136388000	157413920	188916640	130416880	106087416	103166056
723.902	2	71.112	0.62184495, 0.90414536, 0.9501189, 0.97363645	LILDQFNDTLVR	0.97	A0A1S4BDN1_TOBAC	calcium-transporting ATPase 4, endoplasmic reticulum-type-like OS=Nicotiana tabacum OX=4097 GN=LOC107807149 PE=3 SV=1	TR|A0A1S4BDN1|A0A1S4BDN1_TOBAC	110740736	153605888	159365568	112243224	92407704	77750904	81832352	78108920	116926888	105612336	94226792
495.936	3	45.37	0.5810938, 0.8678846, 0.9525135, 0.96295255	VNQLEEEIKEVR	1	A0A1S4DK16_TOBAC	golgin candidate 5-like OS=Nicotiana tabacum OX=4097 GN=LOC107830632 PE=4 SV=1	TR|A0A1S4DK16|A0A1S4DK16_TOBAC;TR|A0A1S4D0I9|A0A1S4D0I9_TOBAC	142505936	124157656	115901072	137995152	107176472	124022352	122342216	113082328	124051968	142253680	124241912
856.441	4	74.083	0.7305605, 0.81788224, 0.9543972, 0.9580026, 0.9635641	IPAERDPTKYVVSPITGELIPINEMSEHMR	0.99	A0A1S4BGC9_TOBAC	probable splicing factor 3A subunit 1 OS=Nicotiana tabacum OX=4097 GN=LOC107807958 PE=4 SV=1	TR|A0A1S4BGC9|A0A1S4BGC9_TOBAC	293974080	204944192	211608512	196320896	215530320	228825920	210859744	220362000	207047696	214516400	202280288
402.8518, 603.7741	2, 3	41.433	0.91915244, 0.9507175, 0.95689774, 0.9626394, 0.9666847	MQMLHDFER	0.98, 0.99	A0A1S3YR67_TOBAC	protein CROWDED NUCLEI 1-like OS=Nicotiana tabacum OX=4097 GN=LOC107778685 PE=4 SV=1	TR|A0A1S3YR67|A0A1S3YR67_TOBAC	199378000	208599168	186997680	155424208	201219184	200126976	210061328	218676496	197388192	213551312	213558512
801.912	2	46.289	0.8759636, 0.9137899, 0.938949	QMSSESGAQIQVLPK	0.96	A0A1S3ZX33_TOBAC	poly(RC)-binding protein 2-like OS=Nicotiana tabacum OX=4097 GN=LOC107791404 PE=4 SV=1	TR|A0A1S3ZX33|A0A1S3ZX33_TOBAC;TR|A0A1S3YB46|A0A1S3YB46_TOBAC	159950272	165611760	135776464	136858208	156963600	148367520	157672016	159576992	152662688	157524912	156191056
516.796	2	62.16	0.5811131, 0.95616376, 0.95971805, 0.96937823	NIPSVSLFR	1	A0A1S4BP91_TOBAC	DNA polymerase V-like isoform X1 OS=Nicotiana tabacum OX=4097 GN=LOC107810425 PE=4 SV=1	TR|A0A1S4BP91|A0A1S4BP91_TOBAC	130570832	121951992	124579936	138883056	91141936	86823544	88913888	94930832	110668480	126576176	129183992
708.368	2	45.683	0.91715497, 0.96321034	IDSLPTPVTDTEK	0.7	A0A1S4ASZ7_TOBAC	N-alpha-acetyltransferase 15, NatA auxiliary subunit-like OS=Nicotiana tabacum OX=4097 GN=LOC107801100 PE=4 SV=1	TR|A0A1S4ASZ7|A0A1S4ASZ7_TOBAC	122546808	147416816	107989488	124522960	94083392	98399080	94507744	102596392	105908688	123763856	107787016
448.751	2	20.011	0.9021262, 0.9382025, 0.9476765	GEHVTVVR	0.99	A0A1S4C490_TOBAC	tankyrase-like OS=Nicotiana tabacum OX=4097 GN=LOC107814980 PE=4 SV=1	TR|A0A1S4C490|A0A1S4C490_TOBAC	86251296	78715232	81358800	81573760	40414840	41205728	36105948	46303144	56830020	56195720	60496296
805.903	2	78.079	0.8705809, 0.9367793, 0.9697609	NSVDTWVYPNLFR	1	A0A1S4BU65_TOBAC	4-alpha-glucanotransferase DPE2-like isoform X3 OS=Nicotiana tabacum OX=4097 GN=LOC107811953 PE=4 SV=1	TR|A0A1S4BU65|A0A1S4BU65_TOBAC;TR|A0A1S4BUD3|A0A1S4BUD3_TOBAC	173530992	169111104	171718928	148793280	182655408	201890288	172231472	171932320	188110368	176538304	204362032
497.737	2	52.731	0.8122918, 0.9714737, 0.97202814	MPDLESFR	1	A0A1S3ZIV1_TOBAC	arabinosyltransferase XEG113-like isoform X2 OS=Nicotiana tabacum OX=4097 GN=LOC107787362 PE=4 SV=1	TR|A0A1S3ZIV1|A0A1S3ZIV1_TOBAC	98121224	107633832	109847032	104302616	85883304	89688160	77933112	78886248	109381376	120392064	121028328
541.278	3	66.658	0.926011	GYHMVSGAVDIGLFR	1	A0A1S4CTN4_TOBAC	2-keto-3-deoxy-L-rhamnonate aldolase-like OS=Nicotiana tabacum OX=4097 GN=LOC107822435 PE=4 SV=1	TR|A0A1S4CTN4|A0A1S4CTN4_TOBAC	95069912	90825488	100830784	70535832	123077600	176459168	173862352	119906192	69700136	68004600	53498008
404.897	3	36.106	0.94124556, 0.9572184	KDLIHVMASAK	1	A0A1S4BYP1_TOBAC	uncharacterized protein LOC107813285 isoform X2 OS=Nicotiana tabacum OX=4097 GN=LOC107813285 PE=4 SV=1	TR|A0A1S4BYP1|A0A1S4BYP1_TOBAC	97312384	88062488	100651304	67757056	185727040	177630848	177689696	179339472	152760992	130987200	137201120
500.933	3	28.027	0.946479	KKVDPQMAEAIDR	0.91	A0A1S3Z956_TOBAC	zinc finger protein ZPR1-like OS=Nicotiana tabacum OX=4097 GN=LOC107784372 PE=4 SV=1	TR|A0A1S3Z956|A0A1S3Z956_TOBAC	76251776	65926300	63389000	74605960	35453276	25472078	35652524	26746610	47428752	57955460	58095200
764.71	3	52.639	0.73669374, 0.79775614, 0.9432941, 0.9522109, 0.95563513	LKVWENYVEGEEVANGGAAEK	1	A0A1S3XVH1_TOBAC	staphylococcal nuclease domain-containing protein 1-like OS=Nicotiana tabacum OX=4097 GN=LOC107769187 PE=4 SV=1	TR|A0A1S3XVH1|A0A1S3XVH1_TOBAC	248207920	259594016	274960352	244206592	147393168	147663152	123279320	126215016	232753472	204230672	230536320
650.333	2	47.874	0.7685036, 0.8463481, 0.92228305, 0.9223499	SFGAAVIYNTEK	0.93	A0A0A8WJI1_TOBAC	Aquaporin PIP2 7b OS=Nicotiana tabacum OX=4097 GN=LOC107826207 PE=2 SV=1	TR|A0A0A8WJI1|A0A0A8WJI1_TOBAC	164942848	174167568	191193184	184877824	95161568	81616112	116701272	97497744	141096592	135220944	137808672
673.334	3	55.857	0.89376926, 0.9638564	TFLIASNC[160.0307]HPQTIDIC[160.0307]K	1	A0A1S3Z4R3_TOBAC	Glycine cleavage system P protein OS=Nicotiana tabacum OX=4097 GN=LOC107783010 PE=3 SV=1		109126560	94392064	106566064	75559680	48518968	54259820	53527884	54219432	73652880	67417480	72164768
523.253	2	66.121	0.89615226, 0.9577319, 0.96210676	NFFMTVMR	1	A0A1S3Z3R8_TOBAC	protein EDS1L-like OS=Nicotiana tabacum OX=4097 GN=LOC107782626 PE=4 SV=1	TR|A0A1S3Z3R8|A0A1S3Z3R8_TOBAC;TR|Q8LL12|Q8LL12_TOBAC	101022816	89404368	105904872	71722752	155092784	158657408	179335984	170951056	128235184	134873424	128749008
737.667	3	74.007	0.85666955, 0.88479745, 0.92738956, 0.9587004, 0.96018916	GMHLPDMFDVEGTSIYNER	1	A0A1S3ZGA9_TOBAC	polyphenol oxidase E, chloroplastic-like OS=Nicotiana tabacum OX=4097 GN=LOC107786520 PE=4 SV=1	TR|A0A1S3ZGA9|A0A1S3ZGA9_TOBAC	329718976	378382432	482404096	225102848	23650994	22972002	23379814	38321184	162882896	140562736	188190640
1074.87	3	79.489	0.9551757, 0.95817703, 0.96037984, 0.96064305, 0.9655416	GNGLDLENYSWNQSLQEVNVNIPVPHGTK	1	A0A1S4AIB2_TOBAC	protein BOBBER 1-like OS=Nicotiana tabacum OX=4097 GN=LOC107798015 PE=4 SV=1	TR|A0A1S4AIB2|A0A1S4AIB2_TOBAC	212315264	207661440	222443584	177127856	163267824	162450576	159044144	156391584	206952272	170329440	175864944
908.902	2	37.393	0.83904153, 0.9571466, 0.9627309	FSPGGESYASGSEDGTIR	1	A0A1S3YH38_TOBAC	serine-threonine kinase receptor-associated protein-like OS=Nicotiana tabacum OX=4097 GN=LOC107776117 PE=4 SV=1	TR|A0A1S3YH38|A0A1S3YH38_TOBAC	187805264	153650080	187034272	211151840	114135296	137244128	127391440	127972912	195772672	155426336	199540768
430.719	2	34.614	0.7785135, 0.96565473	MSPADLAR	1	A0A1S3YH74_TOBAC	outer envelope protein 61 isoform X1 OS=Nicotiana tabacum OX=4097 GN=LOC107776083 PE=4 SV=1	TR|A0A1S3YH74|A0A1S3YH74_TOBAC	101522656	129345488	126508016	137857920	61243632	76748216	70263840	76922320	108292904	101691104	110097040
632.6815, 948.51825	2, 3	86.089	0.6550488, 0.71888936, 0.7523269, 0.9541007, 0.9583205, 0.9605253, 0.9646263, 0.97002244, 0.9717836, 0.97185165, 0.9726656	DMVVLPYKDSLLLFSR	1	A0A1S3ZP30_TOBAC	Glucose-6-phosphate isomerase OS=Nicotiana tabacum OX=4097 GN=LOC107788918 PE=3 SV=1	TR|A0A1S3ZP30|A0A1S3ZP30_TOBAC	787103424	665130752	788246848	657992768	1265313024	1335744256	1201237120	1349212160	961898048	863614976	897655488
483.787	2	81.492	0.9054758, 0.9521446, 0.9687495	LLDFFALK	1	A0A1S4A6S3_TOBAC	probable carboxylesterase 18 OS=Nicotiana tabacum OX=4097 GN=LOC107794296 PE=4 SV=1	TR|A0A1S4A6S3|A0A1S4A6S3_TOBAC	91465272	86665512	92135680	78770496	168662336	149968080	164138656	146450800	135807584	122748256	128012256
662.878	2	54.948	0.95697176, 0.9618462, 0.9712993	LLGNGEVGDPIIK	0.99	A0A1S3Z864_TOBAC	AT-rich interactive domain-containing protein 6-like isoform X1 OS=Nicotiana tabacum OX=4097 GN=LOC107784010 PE=3 SV=1	TR|A0A1S3Z864|A0A1S3Z864_TOBAC	90819792	97139352	70319016	88500240	135211920	153862720	127919904	164405008	127544768	147391040	136079264
741.8286, 741.82874	2	42.471	0.5836304, 0.80373704, 0.84783804, 0.96476924	GGFGGGDELGYDGGPK	1	A0A1S3ZIB1_TOBAC	protein CDC73 homolog OS=Nicotiana tabacum OX=4097 GN=LOC107787105 PE=4 SV=1	TR|A0A1S3ZIB1|A0A1S3ZIB1_TOBAC	118621768	122689984	119326824	111501824	153383264	155808016	157316752	158566432	146898192	167208480	164706560
439.224	2	35.392	0.868667, 0.9238594	AWDITSGK	0.96	A0A1S3ZPX6_TOBAC	p21-activated protein kinase-interacting protein 1 OS=Nicotiana tabacum OX=4097 GN=LOC107789172 PE=4 SV=1	TR|A0A1S3ZPX6|A0A1S3ZPX6_TOBAC	109368112	105924464	91929088	133304240	56292572	49722960	50528256	46215648	88536912	89486480	83020192
720.859	2	55.799	0.8255759, 0.87223285, 0.92812485	AMISSITELSTC[160.0307]K	1	A0A1S4DRI8_TOBAC	protein OS-9 homolog isoform X1 OS=Nicotiana tabacum OX=4097 GN=LOC107832681 PE=4 SV=1		91334400	115820816	127259384	96531208	67808648	68900688	65827636	46737916	76004544	89257392	95570104
515.9554, 773.4286	2, 3	50.942	0.79710424, 0.95084953, 0.96506304, 0.9691509, 0.96938974, 0.9697711, 0.9715964, 0.9723713, 0.9747105	QISQTLVGSLPSSTK	1	A0A1S4A7T6_TOBAC	uridine 5'-monophosphate synthase-like OS=Nicotiana tabacum OX=4097 GN=LOC107794649 PE=3 SV=1	TR|A0A1S4A7T6|A0A1S4A7T6_TOBAC	682828480	759201088	643075712	780695040	1042104960	1003384512	1061370880	956155264	944851136	912179072	888137984
883.0832, 883.08417, 883.0844, 883.0854, 883.0856, 883.08673, 883.0868, 883.08716, 883.08765, 1324.1248	2, 3	86.559	0.51227194, 0.51534474, 0.52988654, 0.5686433, 0.6136195, 0.61918354, 0.6264564, 0.62828344, 0.63594306, 0.66132474, 0.66205025, 0.6711314, 0.72605973, 0.74872285, 0.7514712, 0.77921534, 0.78290206, 0.7901317, 0.7922874, 0.80650675, 0.80853224, 0.82566524, 0.8314104, 0.84661573, 0.86798847, 0.8721923, 0.88679135, 0.89696324, 0.93488586	WTYDDVQINDISVEDYITATASK	0.99, 1.0	A0A1S4AYA1_TOBAC	40S ribosomal protein S5-like OS=Nicotiana tabacum OX=4097 GN=LOC107802477 PE=3 SV=1	TR|A0A1S4AYA1|A0A1S4AYA1_TOBAC	578615360	587043776	672439552	792913664	535721632	615081728	555940352	618169024	353947840	500527744	626700608
927.764	3	81.776	0.9603516, 0.9646587, 0.96495146	GTNIC[160.0307]PDGGVGIYNPGFWGMNIEQGK	1	A0A1S3ZMF4_TOBAC	alpha-L-arabinofuranosidase 1-like isoform X1 OS=Nicotiana tabacum OX=4097 GN=LOC107788380 PE=4 SV=1		29526172	23190804	22274938	15382849	280700672	431598464	358807488	299632960	178527232	174525424	169932672
414.555	3	67.028	0.69337314, 0.8233501, 0.9603413, 0.97021174	INVVELMMHR	1	A0A1S4BCT3_TOBAC	cleavage and polyadenylation specificity factor subunit 1 OS=Nicotiana tabacum OX=4097 GN=LOC107806979 PE=4 SV=1	TR|A0A1S4BCT3|A0A1S4BCT3_TOBAC	125320240	108524952	117370536	130212800	129613032	137349648	142630368	130260056	140763920	128905264	115467440
430.759	2	48.193	0.6600507, 0.9633901, 0.96580064	VSVTDLVK	1	A0A1S4DPY7_TOBAC	periodic tryptophan protein 2 homolog OS=Nicotiana tabacum OX=4097 GN=LOC107832193 PE=4 SV=1	TR|A0A1S4DPY7|A0A1S4DPY7_TOBAC	105628832	118105440	84456864	101621224	40837484	38511152	53075708	51180016	78388488	81066872	87549232
685.03	3	88.348	0.603976, 0.6251161, 0.92481405, 0.95721143	LESTTLVFAHGVDLFFTR	1	A0A1S4AJ77_TOBAC	ER membrane protein complex subunit 1-like OS=Nicotiana tabacum OX=4097 GN=LOC107798297 PE=4 SV=1	TR|A0A1S4AJ77|A0A1S4AJ77_TOBAC;TR|A0A1S4BHD6|A0A1S4BHD6_TOBAC	223776528	235064240	310527648	282199552	101576904	171048608	176236928	162914784	93550288	89300728	97022936
1072.7731, 1430.0297	3, 4	91.3	0.90053636, 0.905119, 0.9397962, 0.95209044, 0.9550802, 0.9559783, 0.96131104, 0.96213734, 0.9651463	YGDYFGITVAGYPEAHPDVIPANGIATQEIYENDLAYLK	0.97, 1.0	J7EQB2_TOBAC	Methylenetetrahydrofolate reductase OS=Nicotiana tabacum OX=4097 GN=LOC107808152 PE=2 SV=1	TR|J7EQB2|J7EQB2_TOBAC	385374624	430244064	437204320	457129120	321213600	307776064	446827104	351222496	110733160	124750784	95545632
404.253	2	43.774	0.87210315, 0.9704035	LLAYLSK	0.91	RR15_TOBAC	30S ribosomal protein S15, chloroplastic OS=Nicotiana tabacum OX=4097 GN=rps15 PE=3 SV=1; Duplicate proteins: tr|A0A140G1X6|A0A140G1X6_TOBAC	SP|P06373|RR15_TOBAC	79396304	88056944	73295232	80464152	99294904	58957460	99796000	89616752	110196648	86064784	77224240
564.2634, 845.89014	2, 3	35.921	0.94369704, 0.94930226, 0.9593851, 0.9621576, 0.96298057, 0.9635768	RYTENGMSEELAYK	0.99, 1.0	A0A1S4CMC2_TOBAC	Ketol-acid reductoisomerase OS=Nicotiana tabacum OX=4097 GN=LOC107820600 PE=3 SV=1	TR|A0A1S4CMC2|A0A1S4CMC2_TOBAC	373507168	365114240	349672512	344361600	385782496	422575168	423363072	401132128	393304544	414942528	420112512
1091.5262, 1364.1566	4, 5	84.245	0.5058572, 0.6816892, 0.72038865, 0.805745, 0.89619017, 0.9095989, 0.9181108, 0.94677454, 0.95558345, 0.9558816, 0.9616496, 0.9643179, 0.96543545, 0.966061, 0.96750563, 0.96799487	SIQEHHQEFLQLINEPVDGSDGDIFDQAEQEIPHTVSVTPEEQAVIER	1	A0A1S3YY65_TOBAC	ubiquitin receptor RAD23b-like isoform X1 OS=Nicotiana tabacum OX=4097 GN=LOC107780948 PE=4 SV=1	TR|A0A1S3YY65|A0A1S3YY65_TOBAC	1226479616	1213864704	1189625856	1225020032	672650624	690686208	669202304	832556864	603483712	540195392	538717952
1005.8	3	71.411	0.6965927, 0.9536504, 0.95741224, 0.9645541, 0.96689916	C[160.0307]DDGTEPDSAWYTPLRPC[160.0307]VVVPNPAAK	1	A0A1S4A4T5_TOBAC	probable methyltransferase PMT21 OS=Nicotiana tabacum OX=4097 GN=LOC107793763 PE=4 SV=1		357964896	339081056	327827552	316962080	144034352	74458096	86443136	113902296	288870240	242560688	223601808
966.503	2	67.329	0.57233846, 0.9500658, 0.9641298	EVVLGSSSLDDPPQFITK	1	A0A1S3XWH2_TOBAC	SNARE-interacting protein KEULE-like OS=Nicotiana tabacum OX=4097 GN=LOC107769485 PE=3 SV=1	TR|A0A1S3XWH2|A0A1S3XWH2_TOBAC	171484048	202042976	166907312	162568864	142949200	126031200	147363936	142972416	179924672	170491312	178462448
869.916	2	58.978	0.8519011, 0.92104906, 0.9694602	SEEELSSAVNALGGYGR	1	Q9AXD0_TOBAC	Phosphoribosylaminoimidazole carboxylase (Fragment) OS=Nicotiana tabacum OX=4097 GN=AIRC PE=2 SV=1	TR|Q9AXD0|Q9AXD0_TOBAC	135421856	167117936	147291712	184129312	171650288	157098976	173043440	185199168	186437680	211599344	203466912
478.282	2	38.954	0.9613183, 0.9656398	VQEPTLIR	0.86	A0A1S4C534_TOBAC	protein FAM192A isoform X2 OS=Nicotiana tabacum OX=4097 GN=LOC107762256 PE=4 SV=1	TR|A0A1S4C534|A0A1S4C534_TOBAC;TR|A0A1S4C527|A0A1S4C527_TOBAC;TR|A0A1S4C5B3|A0A1S4C5B3_TOBAC;TR|A0A1S3X8L9|A0A1S3X8L9_TOBAC	141683328	124219584	107214952	124907064	129309328	143278400	158968448	149631344	142886192	147522144	140853168
445.741	2	39.25	0.960953	AVPFSDVR	1	A0A1S4BQ81_TOBAC	TBC1 domain family member 17-like OS=Nicotiana tabacum OX=4097 GN=LOC107810729 PE=4 SV=1	TR|A0A1S4BQ81|A0A1S4BQ81_TOBAC	41995196	43832508	50931560	31064814	69201216	87861656	82415328	76020576	65517560	69711024	63394852
621.3	2	29.822	0.6842848, 0.8914746, 0.9036604, 0.96381897	RFQYEDEVR	1	A0A1S3ZU85_TOBAC	crooked neck-like protein 1 OS=Nicotiana tabacum OX=4097 GN=LOC107790486 PE=4 SV=1	TR|A0A1S3YIF2|A0A1S3YIF2_TOBAC;TR|A0A1S3ZU85|A0A1S3ZU85_TOBAC	118158008	110410328	103952192	111149120	105896560	116324304	106467400	107153576	111322528	107965120	118789040
780.415	2	55.83	0.96449524, 0.96555775	IQELEEQISTLEK	0.99	A0A1S3X1A6_TOBAC	myosin-9-like OS=Nicotiana tabacum OX=4097 GN=LOC107759966 PE=4 SV=1	TR|A0A1S3X1A6|A0A1S3X1A6_TOBAC	104071752	123761872	102661584	108777136	101843680	98494888	89311552	106749456	111852320	111694784	130142160
424.53293, 636.29584	2, 3	38.737	0.9282016, 0.93357044, 0.96046215	GSSLYFSSMHR	0.87, 0.98	A0A1S3XHF8_TOBAC	auxin transport protein BIG-like OS=Nicotiana tabacum OX=4097 GN=LOC107765175 PE=4 SV=1	TR|A0A1S4AWC2|A0A1S4AWC2_TOBAC;TR|A0A1S3XHF8|A0A1S3XHF8_TOBAC	173144032	164341120	138242496	149278144	112537392	101873800	118762640	98156264	121566336	136805968	127819112
469.313	2	70.513	0.52227896, 0.96864015, 0.97023433	GLIGILPVR	1	A0A1S3ZJA1_TOBAC	Lon protease homolog 2, peroxisomal OS=Nicotiana tabacum OX=4097 GN=LOC107787424 PE=3 SV=1	TR|A0A1S3ZJA1|A0A1S3ZJA1_TOBAC	108487384	123610424	100422352	81678304	82150816	47946696	75320232	91705976	92963960	84528640	100083904
565.65, 847.9706	2, 3	50.9	0.85693234, 0.89253426, 0.94881016, 0.9528852, 0.95915186, 0.9678464, 0.96891654, 0.9710179	VPLEEVEPASEIVKR	1	A0A1S4CUQ3_TOBAC	glutamate synthase 1 [NADH], chloroplastic-like OS=Nicotiana tabacum OX=4097 GN=LOC107822887 PE=4 SV=1	TR|A0A1S4CUQ3|A0A1S4CUQ3_TOBAC	1696462592	1944578688	1830063232	1830502784	534864864	435777344	400323264	409493408	1143737088	1178321152	1219640960
583.28186, 874.4183	2, 3	58.877	0.8511502, 0.95175046, 0.95836014, 0.9591964, 0.9652552, 0.9713289	ATERDVYEFFSQAGK	1	A0A1S4D8W9_TOBAC	RNA-binding protein 39-like OS=Nicotiana tabacum OX=4097 GN=LOC107827304 PE=4 SV=1	TR|A0A1S4D8W9|A0A1S4D8W9_TOBAC	477290176	414285568	328407776	343409120	377219328	370007712	392558176	390098560	420978592	452415808	391552992
491.226	2	30.779	0.90786093, 0.94738823, 0.95957184	VYDNWER	1	A0A1S3YYD3_TOBAC	callose synthase 10-like OS=Nicotiana tabacum OX=4097 GN=LOC107780981 PE=4 SV=1	TR|A0A1S3YYD3|A0A1S3YYD3_TOBAC	118648544	114454104	119353400	129959552	86452376	98317848	97874704	105388736	97808032	117068872	107765216
893.411	3	32.632	0.87652785, 0.913622, 0.95982975, 0.9613602	LFGNKEPEEQSTTAGEAANNNDDVK	1	A0A1S3XBC3_TOBAC	pentatricopeptide repeat-containing protein At3g49240-like OS=Nicotiana tabacum OX=4097 GN=LOC107763128 PE=4 SV=1	TR|A0A1S3XBC3|A0A1S3XBC3_TOBAC	165124080	214191072	227945168	191043888	142460576	147550304	156307232	143600576	193302528	227543152	167583216
612.2863, 917.92474	2, 3	29.882	0.8784366, 0.9577755, 0.9585943, 0.9626896, 0.96420115, 0.9650326, 0.9697534, 0.9699928, 0.97002774	QGAMQQAMGPGPSASTSTK	1	A0A1S4BDT3_TOBAC	mitochondrial import receptor subunit TOM20-like OS=Nicotiana tabacum OX=4097 GN=LOC107807197 PE=4 SV=1	TR|A0A1S4BDT3|A0A1S4BDT3_TOBAC	550138368	483463072	490104608	484828608	450557728	442180672	452710688	403876832	476509728	502365568	465935872
869.426	3	79.532	0.8956961, 0.9247773, 0.9476765, 0.9559971, 0.95938236	DFINAEEADELLKPLSEPGNNYK	1	A0A1S4B3Z4_TOBAC	RAN GTPase-activating protein 1-like OS=Nicotiana tabacum OX=4097 GN=LOC107804233 PE=4 SV=1	TR|A0A1S4B3Z4|A0A1S4B3Z4_TOBAC	180523088	146376432	157926944	126668336	173158576	178524896	126136088	150485232	156960736	188099168	157203904
452.251	2	48.684	0.96247774, 0.9668405	ELSQLWK	0.99	A0A1S4DDX7_TOBAC	THO complex subunit 1-like OS=Nicotiana tabacum OX=4097 GN=LOC107828687 PE=4 SV=1	TR|A0A1S4DDX7|A0A1S4DDX7_TOBAC	76221944	101330080	79399456	98658448	88128256	88804464	91696024	99341528	92122896	101469200	103748536
684.815	2	16.805	0.89720523, 0.9581203, 0.96265554, 0.9662707	QSSSASQSDSVSAK	1	A0A1S4CZQ9_TOBAC	protein HGV2-like OS=Nicotiana tabacum OX=4097 GN=LOC107824241 PE=4 SV=1	TR|A0A1S4CZQ9|A0A1S4CZQ9_TOBAC	65988916	64308992	69554544	69965776	78506424	81365536	86117336	88622120	86546640	79259856	87912056
715.354	2	46.324	0.8770255, 0.9659032, 0.96813977	LPSPLGESAVDC[160.0307]GK	1	A0A1S4CG14_TOBAC	aspartic proteinase-like OS=Nicotiana tabacum OX=4097 GN=LOC107818598 PE=3 SV=1		153168992	181879008	191244624	134655424	129394608	119756000	145527840	131570832	171212528	143818032	164686912
395.20724, 592.3072	2, 3	18.503	0.6174929, 0.86103094, 0.9444525, 0.95372033, 0.96521926, 0.96863645, 0.97025007	LNPEGDKPSAR	0.97, 1.0	A0A1S3ZEF6_TOBAC	Serine/threonine-protein phosphatase OS=Nicotiana tabacum OX=4097 GN=LOC107785858 PE=3 SV=1	TR|A0A1S3ZEF6|A0A1S3ZEF6_TOBAC	146838112	154799216	159613504	147399296	151828752	166828128	174886384	163141952	167663152	153401104	168119536
489.252	2	19.274	0.8972344, 0.94988143	MKEEEALK	0.82	A0A1S3YFU4_TOBAC	LETM1 and EF-hand domain-containing protein 1, mitochondrial-like OS=Nicotiana tabacum OX=4097 GN=LOC107775562 PE=4 SV=1	TR|A0A1S3YFU4|A0A1S3YFU4_TOBAC;TR|A0A1S3X6H2|A0A1S3X6H2_TOBAC	55127280	70980488	59543504	59856680	93470200	78974624	86009792	77534464	73602840	79256496	77056200
615.65656, 922.9803	2, 3	68.417	0.6720558, 0.759825, 0.8470318, 0.9338505, 0.946719, 0.9501726, 0.95954216, 0.96558815, 0.96562755, 0.96991765	VSDFGLAQLVGPSSTPNR	1	A0A1S4AI68_TOBAC	probable inactive receptor kinase RLK902 OS=Nicotiana tabacum OX=4097 GN=LOC107797986 PE=4 SV=1	TR|A0A1S4AI68|A0A1S4AI68_TOBAC	977046528	995348096	978590400	902282560	375121344	378833248	374875648	342862784	722435264	713206080	728174144
592.9812, 888.96783	2, 3	57.708	0.8786854, 0.9098411, 0.9627627, 0.96836376, 0.96839815, 0.9698327, 0.9702123, 0.9705512, 0.9710574	YIVPEQVPAQYGGLSR	1	A0A1S3YLV1_TOBAC	patellin-3-like OS=Nicotiana tabacum OX=4097 GN=LOC107777688 PE=4 SV=1	TR|A0A1S3YLV1|A0A1S3YLV1_TOBAC	1245805824	1259920000	1393672832	1376670080	1103471104	1084593664	1299227008	1281826560	1355784064	1366380800	1402626176
455.90723, 455.90735, 683.35706	2, 3	43.724	0.69466376, 0.86480606, 0.91543794, 0.9389254, 0.9440021	FQALWNHPAGPK	0.98, 1.0	A0A1S4B0F0_TOBAC	Mitochondrial pyruvate carrier OS=Nicotiana tabacum OX=4097 GN=LOC107803258 PE=3 SV=1	TR|A0A1S4B0F0|A0A1S4B0F0_TOBAC	344312032	273969664	159180896	205768560	440459840	383868416	467483328	437588608	327180032	390568480	405453792
411.9036, 617.3518	2, 3	32.499	0.9366562, 0.95714927, 0.96023023, 0.96451694, 0.96605635, 0.9725119	LIYENANLKR	0.99, 1.0	A0A1S3ZW26_TOBAC	uncharacterized protein LOC107791045 OS=Nicotiana tabacum OX=4097 GN=LOC107791045 PE=4 SV=1	TR|A0A1S3ZW26|A0A1S3ZW26_TOBAC	287817664	245921488	219989600	261817168	222898432	248635776	237852336	218680000	240762976	248455648	266108128
681.347	3	50.653	0.6194245, 0.8289478, 0.9155535, 0.9602611	DQVAIHEAMEQQTISITK	1	A0A1S4AM34_TOBAC	DNA helicase OS=Nicotiana tabacum OX=4097 GN=LOC107799111 PE=3 SV=1	TR|A0A1S4AM34|A0A1S4AM34_TOBAC	183839856	192904192	207457264	223458144	193601296	207606096	175428176	163510144	194085104	184808448	124991832
612.835	2	60.778	0.87603146, 0.93159485, 0.9468041	KDVFQLFAEK	0.99	A0A1S3XRB6_TOBAC	uncharacterized protein LOC107767895 OS=Nicotiana tabacum OX=4097 GN=LOC107767895 PE=4 SV=1	TR|A0A1S3ZZN7|A0A1S3ZZN7_TOBAC;TR|A0A1S3XRB6|A0A1S3XRB6_TOBAC	131917944	132761112	153877472	124858584	76503040	69685824	79593584	82672624	123230640	109037416	113006296
824.104	3	58.855	0.9051393, 0.94441104, 0.9624942, 0.97099143, 0.9723863	VSNPAGGQSNILFGDEPVVNTVKK	0.76	A0A1S3XBX6_TOBAC	uncharacterized protein LOC107763462 OS=Nicotiana tabacum OX=4097 GN=LOC107763462 PE=4 SV=1	TR|A0A1S3XBX6|A0A1S3XBX6_TOBAC	233538576	204804592	186882656	220517264	97853232	76685808	103015784	103137584	160786608	166552064	141178304
576.768	2	20.206	0.95636266, 0.97379965	YLDNNSEAAR	1	A0A1S3Y9I1_TOBAC	protein tas-like OS=Nicotiana tabacum OX=4097 GN=LOC107773751 PE=4 SV=1	TR|A0A1S3XC53|A0A1S3XC53_TOBAC;TR|A0A1S3Y9I1|A0A1S3Y9I1_TOBAC	26858058	27689044	27392052	30310858	45840636	49775568	52743096	56991256	42827800	47501496	44757884
618.378	2	72.221	0.6467539, 0.9554281, 0.9676406	NVPILNPLLSR	1	A0A1S4DLB3_TOBAC	Glycosyltransferase OS=Nicotiana tabacum OX=4097 GN=LOC107830891 PE=3 SV=1	TR|A0A1S4DLB3|A0A1S4DLB3_TOBAC	79827768	85551528	92214272	70958400	113354816	114064040	94866872	119778152	128621344	91387192	106609328
409.704	2	18.785	0.7484525, 0.9686751	VDDNISR	1	A0A1S3ZBS6_TOBAC	methyltransferase-like protein 13 OS=Nicotiana tabacum OX=4097 GN=LOC107785081 PE=4 SV=1	TR|A0A1S3ZBS6|A0A1S3ZBS6_TOBAC	68851680	60232340	64461896	53767288	33210220	28169572	30057744	30011552	43063920	51175392	51333360
517.2711, 646.33655, 861.44635	3, 4, 5	80.764	0.56660956, 0.59885526, 0.64144224, 0.82468814, 0.8632838, 0.8759948, 0.9089398, 0.92933804, 0.9295001, 0.931725, 0.95896405, 0.96003324, 0.9734006	LVIDVNYLFFHVHHEAIDLC[160.0307]K	1	A0A1S3YXM2_TOBAC	putative phosphatidylglycerol/phosphatidylinositol transfer protein DDB_G0282179 OS=Nicotiana tabacum OX=4097 GN=LOC107780549 PE=4 SV=1		680550976	872741312	1120440576	1062786560	962586176	1323189760	1632576640	1574135680	230533408	579032768	337862976
728.351	2	49.194	0.9210109, 0.95880413, 0.9634475	HFTGMYDLSAVSK	0.97	A0A1S4AD85_TOBAC	protein argonaute 2-like OS=Nicotiana tabacum OX=4097 GN=LOC107796327 PE=3 SV=1	TR|A0A1S4AD85|A0A1S4AD85_TOBAC	123816456	120614664	105460880	97603984	167183072	162118176	153178160	144475872	141882272	136699248	154197488
546.781	2	25.886	0.89982045, 0.96341234	SALNEVASSSK	0.99	A0A1S4CW43_TOBAC	protein GLC8-like isoform X1 OS=Nicotiana tabacum OX=4097 GN=LOC107823239 PE=4 SV=1	TR|A0A1S4CW43|A0A1S4CW43_TOBAC	74445136	76788624	55094272	75186504	82321440	77243984	72063264	68039344	78366944	99302448	89573008
504.96	3	21.672	0.84355843, 0.85875005, 0.9446175, 0.9673257	ESTLVKPSKPTPTK	0.9	A0A1S3XSW3_TOBAC	shikimate O-hydroxycinnamoyltransferase-like OS=Nicotiana tabacum OX=4097 GN=LOC107768362 PE=4 SV=1	TR|A0A1S3XSW3|A0A1S3XSW3_TOBAC	125379152	129874608	165584688	160650704	109114648	93430064	95413456	85018664	115748992	115662960	114560480
633.656	3	53.981	0.5385092, 0.9528017, 0.9643226	KIQDGVFDVSNESYGIK	1	Q946G3_TOBAC	Small GTPase Rab2 OS=Nicotiana tabacum OX=4097 GN=Rab2 PE=2 SV=1	TR|Q946G3|Q946G3_TOBAC	132714400	142333936	131402008	144299776	118938552	128094632	111177936	140342304	107586936	145654432	147360192
719.347	2	45.112	0.6234082, 0.90471137, 0.90573657	GYETTLGPIDESR	0.99	A0A1S3YYW3_TOBAC	subtilisin-like protease SBT1.7 OS=Nicotiana tabacum OX=4097 GN=LOC107781223 PE=4 SV=1	TR|A0A1S3YYW3|A0A1S3YYW3_TOBAC	98461264	132787816	129184640	98171856	119564128	134969184	132096984	155705856	129307104	125499664	136313792
575.3492, 862.5198	2, 3	87.721	0.9410868, 0.9638431, 0.965144, 0.96562076, 0.96944976, 0.9700914, 0.97061056, 0.9714977	LLPLSIASLSSSAPLVR	1	A0A1S4B6Y0_TOBAC	proteasome-associated protein ECM29 homolog isoform X1 OS=Nicotiana tabacum OX=4097 GN=LOC107805157 PE=4 SV=1	TR|A0A1S4B6Y0|A0A1S4B6Y0_TOBAC	372040192	320608992	349279200	330576416	565201024	582907520	497632128	457344352	413250912	347179680	343596192
548.302	3	41.795	0.87097615, 0.9402068, 0.9531513	KIEEVTVAVETPAEK	1	A0A1S3ZE10_TOBAC	neurofilament heavy polypeptide-like OS=Nicotiana tabacum OX=4097 GN=LOC107785841 PE=4 SV=1	TR|A0A1S3ZE10|A0A1S3ZE10_TOBAC	227504320	167919504	225041968	212404128	79452392	117265440	102123424	90626744	143405744	121985408	144072288
1021.49	3	66.16	0.925756, 0.9546494, 0.9605785, 0.9659685, 0.9704452	DQNAEPELELASTSSSPVLDPHISPDGTR	1	A0A1S3X5H2_TOBAC	dipeptidyl aminopeptidase 4 OS=Nicotiana tabacum OX=4097 GN=LOC107761261 PE=3 SV=1	TR|A0A1S4BP41|A0A1S4BP41_TOBAC;TR|A0A1S3X5H2|A0A1S3X5H2_TOBAC	171543136	173576192	209850224	143537744	216210624	242027888	254857200	227857088	240482912	250193568	265180368
933.44	5	56.466	0.8626127, 0.87561107, 0.92516375, 0.94946057, 0.96716917	ENSVNSTTEEAPKPKPETIQEDVKEGETEDEEGLPIYPYDR	0.75	A0A1S4D2X9_TOBAC	villin-4-like OS=Nicotiana tabacum OX=4097 GN=LOC107825296 PE=4 SV=1	TR|A0A1S4D2X9|A0A1S4D2X9_TOBAC	119762392	170722256	173455904	174549872	139882576	159500816	103648952	127852840	141295488	170373456	157338640
759.359	3	77.294	0.80253744, 0.82947487, 0.9360553, 0.95956564, 0.9628443	DVYGAWEQYLGLEHADNAPK	1	A0A1S4B5D2_TOBAC	ubiquitin carboxyl-terminal hydrolase 12-like OS=Nicotiana tabacum OX=4097 GN=LOC107804674 PE=3 SV=1	TR|A0A1S4B5D2|A0A1S4B5D2_TOBAC	283685344	252081808	299624256	271161376	173052384	170769696	147871040	148071088	254420832	235618944	247289792
726.381	2	57.422	0.9567914, 0.9582439	YPSGQIVAQDVFK	1	A0A1S3Y7Q4_TOBAC	endoplasmic reticulum metallopeptidase 1-like OS=Nicotiana tabacum OX=4097 GN=LOC107773272 PE=4 SV=1	TR|A0A1S3Y7Q4|A0A1S3Y7Q4_TOBAC	91647488	107316656	93083800	109191976	164148704	166716832	178759680	186011088	153856320	146927840	140833328
583.631	3	43.526	0.9719753, 0.973556	NAAATPLAMGAGHIDPNK	1	A0A1S4BF11_TOBAC	subtilisin-like protease SBT1.9 OS=Nicotiana tabacum OX=4097 GN=LOC107807543 PE=4 SV=1	TR|A0A1S4BF11|A0A1S4BF11_TOBAC	45925912	39343992	63370004	44062768	172883536	214220416	195855456	179872736	119192160	126809728	138331920
421.723	2	23.436	0.959598	KFFTGDK	0.88	A0A1S4BZT5_TOBAC	probable glutathione S-transferase OS=Nicotiana tabacum OX=4097 GN=LOC107813571 PE=3 SV=1	TR|A0A1S4BZT5|A0A1S4BZT5_TOBAC	35242476	44340308	36831164	32782184	93221448	99175240	88995848	96813232	54820756	71075192	70911424
699.024	3	39.734	0.96190685, 0.964456, 0.9676451, 0.97088474	n[43.0184]ATETVTSDHPIPASEKIEK	0.99	A0A1S3ZA22_TOBAC	FK506-binding protein 5-like isoform X1 OS=Nicotiana tabacum OX=4097 GN=LOC107784592 PE=4 SV=1		175026272	161443920	211591904	200076800	89104816	63077108	83028136	95070200	161324096	159748224	116823800
708.888	2	85.55	0.83183235, 0.9451074, 0.9646007, 0.96687394	ANMWLGTLLIER	1	A0A1S3YAN6_TOBAC	COBW domain-containing protein 1-like OS=Nicotiana tabacum OX=4097 GN=LOC107774293 PE=4 SV=1	TR|A0A1S3YAN6|A0A1S3YAN6_TOBAC	206675184	221440288	241460864	209705056	157297936	158065984	161276048	136618560	136300112	121513384	118395648
678.67285, 1017.50464	2, 3	76.668	0.5995018, 0.9243455, 0.9283055, 0.93467176, 0.95097613, 0.96505404	VAEVDESELQPFVESLSR	0.99, 1.0	A0A1S3ZGF8_TOBAC	delta-1-pyrroline-5-carboxylate dehydrogenase 12A1, mitochondrial-like OS=Nicotiana tabacum OX=4097 GN=LOC107786410 PE=4 SV=1	TR|A0A1S3ZGF8|A0A1S3ZGF8_TOBAC	480226368	486978432	544916096	433958688	571542656	671738304	604445376	577287552	613867456	629451712	648524096
613.306	2	36.494	0.9131418, 0.93029404, 0.9462808	MSTNHVYVFK	0.98	A0A1S3Y3H5_TOBAC	DNA-directed RNA polymerase subunit beta OS=Nicotiana tabacum OX=4097 GN=LOC107771619 PE=3 SV=1	TR|A0A1S3Y3H5|A0A1S3Y3H5_TOBAC	98629352	89073968	69441136	80737848	82997064	92266376	81856736	86504728	87042272	92310128	116800568
804.399	2	70.474	0.8427562, 0.91955537	MIQSLFPQDPEFR	0.99	A0A1S4CBC2_TOBAC	ribosome production factor 1-like OS=Nicotiana tabacum OX=4097 GN=LOC107817240 PE=4 SV=1	TR|A0A1S4CBC2|A0A1S4CBC2_TOBAC	108994664	98006560	70109872	108752832	61245360	57490272	57384924	74884624	93705552	68407360	73310224
871.977	2	71.26	0.92434126, 0.95353067, 0.9681648	QIQEQAAYPLLALER	1	A0A1S4DJK2_TOBAC	titin-like isoform X8 OS=Nicotiana tabacum OX=4097 GN=LOC107830500 PE=4 SV=1	TR|A0A1S4DJK2|A0A1S4DJK2_TOBAC;TR|A0A1S4DJI6|A0A1S4DJI6_TOBAC;TR|A0A1S4D9A8|A0A1S4D9A8_TOBAC;TR|A0A1S4DJK7|A0A1S4DJK7_TOBAC;TR|A0A1S4D9D6|A0A1S4D9D6_TOBAC;TR|A0A1S4DJI5|A0A1S4DJI5_TOBAC;TR|A0A1S4D973|A0A1S4D973_TOBAC;TR|A0A1S4DJV5|A0A1S4DJV5_TOBAC;TR|A0A1S4DJM4|A0A1S4DJM4_TOBAC	127455920	130845776	154109600	119134904	173254528	171042736	160734400	176128320	184974128	156406976	150593360
708.6965, 1062.5397, 1062.5403	2, 3	46.196	0.5134102, 0.7813185, 0.86206305, 0.94619197, 0.9543637	AYQSATTAAEAELPPTHPIR	1	Q948K3_TOBAC	14-3-3 protein OS=Nicotiana tabacum OX=4097 GN=D75 PE=2 SV=1	TR|Q948K3|Q948K3_TOBAC	3528736256	3661714688	3467855616	3894726144	3114803456	2832898560	3093686784	3080633088	3551691776	3527835648	3630292992
495.267	2	40.19	0.8844106, 0.96052396, 0.96319675	IGDSTLDLR	1	A0A1S3ZRL0_TOBAC	acetyl-CoA carboxylase 1-like isoform X1 OS=Nicotiana tabacum OX=4097 GN=LOC107789614 PE=4 SV=1	TR|A0A1S3ZRL0|A0A1S3ZRL0_TOBAC;TR|A0A1S4AGM3|A0A1S4AGM3_TOBAC	115945152	104019624	112576728	115017408	96308912	121708880	117783456	126710600	122034632	131372880	120462184
539.265	2	32.871	0.68325704, 0.93628067, 0.9398509, 0.95256674	LSATGDEAWK	0.99	A0A1S4B556_TOBAC	transportin-1-like OS=Nicotiana tabacum OX=4097 GN=LOC107804574 PE=4 SV=1	TR|A0A1S4B556|A0A1S4B556_TOBAC	57785716	68436152	96939880	71396136	77627720	73016216	88209880	78906536	66455628	102382072	75714808
493.775	2	51.384	0.86291814, 0.95381016, 0.9640824	LLGDQWVR	0.98	A0A1S4CY62_TOBAC	Exocyst complex subunit EXO70 isoform F OS=Nicotiana tabacum OX=4097 GN=LOC107823751 PE=2 SV=1	TR|A0A1S4CY62|A0A1S4CY62_TOBAC	111601712	121983616	113803736	118845280	111381520	97946952	93700328	98989264	118560512	106275904	102378872
1245.59	4	69.128	0.89109856, 0.9509209, 0.96532255, 0.96567225, 0.9675282	QQPHPNPNPNPNPNSNTDPNPNTNSAVEMINAANEAHEQIIAAQIR	1	A0A1S3YZU4_TOBAC	uncharacterized protein LOC107781619 OS=Nicotiana tabacum OX=4097 GN=LOC107781619 PE=4 SV=1	TR|A0A1S3YZU4|A0A1S3YZU4_TOBAC	496061824	577989632	667340224	480680704	8573608	0	11720899	8.37353e+06	246974192	208063312	202352992
549.9418, 549.9422, 549.9431, 824.40826	2, 3	38.59	0.54830843, 0.6196121, 0.82472765, 0.83911145, 0.9102159, 0.9243658, 0.9259251, 0.9296961, 0.9331122, 0.9421373, 0.97456646	DHASVQLNVGHLDDK	0.94, 1.0	A0A1S4A3T4_TOBAC	40S ribosomal protein S21 OS=Nicotiana tabacum OX=4097 GN=LOC107793454 PE=3 SV=1	TR|A0A1S4A3T4|A0A1S4A3T4_TOBAC	8886502400	8248132608	9235915776	8932796416	6823050240	7088036352	7475261952	6642073088	7637551616	7566070272	7488879104
708.681, 1062.5186	2, 3	93.34	0.64589995, 0.9400308, 0.9512804, 0.9635542, 0.96430063, 0.9651328, 0.97126466	GIIVEDPFDVFEESPQFR	1	A0A1S4ACA6_TOBAC	protein argonaute 4-like OS=Nicotiana tabacum OX=4097 GN=LOC107796081 PE=3 SV=1	TR|A0A1S4ACA6|A0A1S4ACA6_TOBAC	529319392	540418496	514438560	544682688	913306496	858857600	895048320	912329664	630128448	519143136	511217824
610.6293, 915.4394	2, 3	45.383	0.91818196, 0.9287177, 0.93290544, 0.96214384, 0.96270627, 0.962759, 0.9643238	FGELTTEYGKPPGYDR	0.98, 1.0	A0A1S4DLZ3_TOBAC	dolichyl-diphosphooligosaccharide--protein glycosyltransferase subunit STT3B-like OS=Nicotiana tabacum OX=4097 GN=LOC107830994 PE=4 SV=1	TR|A0A1S4DLZ3|A0A1S4DLZ3_TOBAC	1396790016	1387479808	1222887296	1429286272	992516864	1010230336	1086428928	1050694080	1244270464	1312299136	1336821376
564.622	3	58.871	0.813463, 0.9417497, 0.9437583, 0.9585194	RLEDEFDPTILSEK	1	A0A1S3ZYR2_TOBAC	Transcription elongation factor spt6 OS=Nicotiana tabacum OX=4097 GN=LOC107791867 PE=3 SV=1	TR|A0A1S3ZYR2|A0A1S3ZYR2_TOBAC	110868144	118571616	119711640	130148568	157063568	146835312	134973008	168191216	166785072	129161848	157806400
557.939	3	36.152	0.8893847, 0.94896436, 0.95662886, 0.96335316	EIHEQPESLTTTMR	1	A0A076L4Q1_TOBAC	Glutamine-fructose-6-phosphate transaminase 2 OS=Nicotiana tabacum OX=4097 PE=2 SV=1	TR|A0A076L4Q1|A0A076L4Q1_TOBAC	173034752	201652576	222215168	242550976	64594688	68987640	58307168	71897944	136646976	135597408	128408088
647.112	4	80.989	0.8293456, 0.86188537, 0.8844939, 0.9529423, 0.9534331	LQLSFQLTSPLGNAFKPHQAFLK	1	A0A1S4D8Q2_TOBAC	dolichyl-diphosphooligosaccharide--protein glycosyltransferase subunit 2-like OS=Nicotiana tabacum OX=4097 GN=LOC107827179 PE=4 SV=1	TR|A0A1S4D8Q2|A0A1S4D8Q2_TOBAC	363654464	351974528	284454336	380323360	229461552	209679504	254161808	223806256	44028180	29283924	21569324
769.912	2	63.679	0.9053087, 0.9606518, 0.9713765	VNVIEAQDLIPGDR	1	A0A1S3XGT0_TOBAC	protein QUIRKY-like OS=Nicotiana tabacum OX=4097 GN=LOC107764986 PE=4 SV=1	TR|A0A1S3XGT0|A0A1S3XGT0_TOBAC	181225152	158386512	141312432	151945536	163436384	162099584	158568864	177334608	169264096	184753984	168371744
519.804	2	60.51	0.81812507, 0.9445941, 0.95275205, 0.95438206	QIIFNYIK	0.99	A0A1S4C7Y6_TOBAC	DNA-directed RNA polymerase subunit OS=Nicotiana tabacum OX=4097 GN=LOC107816097 PE=3 SV=1	TR|A0A1S4C7Y6|A0A1S4C7Y6_TOBAC	122005624	113823912	104662480	108879680	83954064	69497512	74591496	81362552	96352952	107260744	102848776
602.275	2	30.734	0.8627729, 0.8998939, 0.90323806	n[43.0184]ATNSPNLEC[160.0307]R	1	A0A1S4C7R2_TOBAC	eukaryotic translation initiation factor 2 subunit alpha-like OS=Nicotiana tabacum OX=4097 GN=LOC107816022 PE=4 SV=1		152734304	189371360	227653024	201021984	85752496	82392624	91015728	83290776	145421088	131920408	130272368
437.919	3	46.081	0.809384	AVTLPVVNHYAK	0.98	A0A1S4C684_TOBAC	probable UMP-CMP kinase 2 isoform X1 OS=Nicotiana tabacum OX=4097 GN=LOC107815536 PE=3 SV=1	TR|A0A1S4C684|A0A1S4C684_TOBAC	62645192	54840364	30001120	49995984	57479652	47078752	45201456	74064968	53014376	54423328	59286564
481.74	2	22.606	0.9612904, 0.96731603	AGMTVQAER	0.99	A0A1S4BE24_TOBAC	DNA-directed RNA polymerase subunit beta OS=Nicotiana tabacum OX=4097 GN=LOC107807249 PE=3 SV=1	TR|A0A1S4BE24|A0A1S4BE24_TOBAC	72577520	66146356	64848440	85090288	45268668	45059124	54940224	42924648	53226792	55532784	63435092
560.957	3	30.313	0.824564, 0.95938534, 0.96709913, 0.9673512	TLGERPDHEIVDTAK	0.86	A0A1S4DBJ7_TOBAC	plant intracellular Ras-group-related LRR protein 9-like OS=Nicotiana tabacum OX=4097 GN=LOC107828049 PE=4 SV=1	TR|A0A1S4DBJ7|A0A1S4DBJ7_TOBAC	163891824	144876768	147535216	171355920	76829584	59216356	105522768	74119920	140168032	128353152	119156968
616.818	2	47.393	0.9355804, 0.9456944, 0.9693902	NIEPDYVGGLR	1	A0A1S4BXD8_TOBAC	uncharacterized protein LOC107812854 OS=Nicotiana tabacum OX=4097 GN=LOC107812854 PE=4 SV=1	TR|A0A1S4BXD8|A0A1S4BXD8_TOBAC	52556384	63223688	82586368	56579004	119808552	155947584	129083168	152628736	100166896	126868656	126286720
598.33	4	71.197	0.71720064, 0.94640994, 0.9615436, 0.97050077	AQHEIEELGLQEGAGLLEVVKK	1	A0A1S4ADZ8_TOBAC	Malic enzyme OS=Nicotiana tabacum OX=4097 GN=LOC107796436 PE=3 SV=1	TR|A0A1S4ADZ8|A0A1S4ADZ8_TOBAC	119455736	150997936	115110720	135474784	168910848	132648456	168332256	136581424	174238976	139237936	120180992
493.804	2	52.327	0.9652811, 0.9700629	STVVALLQR	1	A0A1S3X727_TOBAC	ABC transporter B family member 15-like OS=Nicotiana tabacum OX=4097 GN=LOC107761767 PE=4 SV=1	TR|A0A1S3X727|A0A1S3X727_TOBAC	82632992	86153592	90295616	83589432	81481904	69766752	79087808	65402532	87993600	84169512	89570256
585.3387, 877.50385	2, 3	84.536	0.5242892, 0.7469427, 0.86319506, 0.95228344, 0.9644283, 0.9681916, 0.96824694, 0.96933055	AAAIAC[160.0307]VASAIPTLVAVR	1	A0A1S4DHP5_TOBAC	early nodulin-93-like OS=Nicotiana tabacum OX=4097 GN=LOC107829929 PE=4 SV=1		288990560	224050192	405603808	248279152	274733120	288763168	309365664	258709616	295317344	241073152	270001440
627.34283, 940.511	2, 3	75.529	0.7491121, 0.9556178, 0.9562486, 0.9611482, 0.96599925	VVPQSIEAALENAGLPGSK	1	A0A1S4C5I3_TOBAC	3-oxoacyl-[acyl-carrier-protein] synthase 3 A, chloroplastic-like OS=Nicotiana tabacum OX=4097 GN=LOC107815403 PE=3 SV=1	TR|A0A1S4C5I3|A0A1S4C5I3_TOBAC;TR|A0A1S3Y872|A0A1S3Y872_TOBAC	666508928	716339136	713531712	681305216	637756224	574466048	517895200	592243712	640808448	681354880	689246080
544.301	2	70.924	0.9137426, 0.93769747, 0.97055334	TFLFYQLR	1	A0A1S4BST5_TOBAC	signal recognition particle receptor subunit beta-like OS=Nicotiana tabacum OX=4097 GN=LOC107811504 PE=3 SV=1	TR|A0A1S4BST5|A0A1S4BST5_TOBAC	159782656	181467808	186833264	178095312	88580184	75309712	90401680	81364632	143607664	132724832	149825600
507.623	3	73.066	0.71502566, 0.7182393	KFSPIPFPPLSYK	0.86	A0A1S4A5A8_TOBAC	pre-mRNA-processing-splicing factor 8-like OS=Nicotiana tabacum OX=4097 GN=LOC107793846 PE=4 SV=1	TR|A0A1S3X317|A0A1S3X317_TOBAC;TR|A0A1S4A5A8|A0A1S4A5A8_TOBAC	100471368	97548784	140992816	89371912	106111704	126730736	134125472	86431344	151567488	146312240	117845984
564.2683, 845.8988	2, 3	64.155	0.5848294, 0.80276084, 0.87163174, 0.94836456, 0.9627398	ENHWLDDGAYLMVK	0.92, 1.0	A0A1S4ADV7_TOBAC	phosphoglucomutase isoform X1 OS=Nicotiana tabacum OX=4097 GN=LOC107796591 PE=4 SV=1	TR|A0A1S4ADV7|A0A1S4ADV7_TOBAC	206692656	218572096	185897968	196195952	254585264	220759120	228034272	198421792	198603984	179846544	211998976
381.549	3	49.943	0.72041965, 0.8176542, 0.8432156, 0.9420907	IEFPLPDRR	1	A0A1S4BDW5_TOBAC	26S protease regulatory subunit 6B homolog OS=Nicotiana tabacum OX=4097 GN=LOC107807278 PE=3 SV=1	TR|A0A1S4BDW5|A0A1S4BDW5_TOBAC	117184944	155463168	129469816	138038224	138709584	134070384	139625088	136608144	145652096	137780336	137919872
471.24472, 706.3625	2, 3	29.461	0.87518775, 0.93980664, 0.95213145, 0.9605595, 0.96721345, 0.96799487	ALDKLTDHVEDR	1	A0A1S4DLE6_TOBAC	huntingtin-interacting protein K-like OS=Nicotiana tabacum OX=4097 GN=LOC107831008 PE=4 SV=1	TR|A0A1S4DLE6|A0A1S4DLE6_TOBAC	512548736	408970720	653143424	560205312	233897152	168472608	284027232	213608416	378181536	375081856	383373632
559.959	3	67.111	0.948098	TIAVHFTDPFSVSTR	1	A0A1S4BGN8_TOBAC	trafficking protein particle complex II-specific subunit 130 homolog OS=Nicotiana tabacum OX=4097 GN=LOC107808054 PE=4 SV=1	TR|A0A1S3ZQK5|A0A1S3ZQK5_TOBAC;TR|A0A1S4BGN8|A0A1S4BGN8_TOBAC	86122576	84207600	76619648	87481056	78144112	87058592	77621024	80187576	63895424	51604144	54146156
870.43176, 1305.1427	2, 3	96.528	0.78493094, 0.8779537, 0.8790793, 0.9039465, 0.9153377, 0.9206796, 0.92366356, 0.92524993, 0.9354942, 0.9457794, 0.9552251, 0.955482	DLASAEQLSSQIGELFDEPQIYR	1	A0A1S4DMZ3_TOBAC	Glucose-6-phosphate 1-dehydrogenase OS=Nicotiana tabacum OX=4097 GN=LOC107831534 PE=3 SV=1	TR|A0A1S4DMZ3|A0A1S4DMZ3_TOBAC	1194534400	206781488	1148217344	194412768	796821376	1549967104	1037019584	1000858688	1066223040	515944384	439014240
971.451	2	54.746	0.8511199, 0.88984144, 0.920343, 0.94934523, 0.9561661	ELGFPGSNSGETSAFANTR	1	A0A068LMB8_TOBAC	17.6 kDa class I heat shock protein-like OS=Nicotiana tabacum OX=4097 GN=LOC107770077 PE=2 SV=1	TR|A0A068LMB8|A0A068LMB8_TOBAC	84276872	78424224	88283216	102874720	246032608	257967808	270282272	277342336	201199184	209689296	200304272
785.3907, 1177.581	2, 3	80.925	0.67431957, 0.8627192, 0.8712061, 0.8771258, 0.9141854	VYSSYLDLDLVNVEPC[160.0307]VSGPK	1	A0A1S3WZQ8_TOBAC	Aconitate hydratase OS=Nicotiana tabacum OX=4097 GN=LOC107759563 PE=3 SV=1		321994112	250837760	276106880	181866016	310544192	367834304	314321312	281668608	231602208	193940064	202903808
752.413	2	69.656	0.932107, 0.95031303	QIIQVVQYLDER	0.79	A0A1S3XJ23_TOBAC	Structural maintenance of chromosomes protein OS=Nicotiana tabacum OX=4097 GN=LOC107765531 PE=3 SV=1	TR|A0A1S3XJ23|A0A1S3XJ23_TOBAC	68630208	63828340	66783656	79882032	110917936	105747912	111592472	125217568	89985488	94356696	73399912
427.90338, 641.35144	2, 3	40.601	0.91339624, 0.94138896, 0.9602416, 0.9641306, 0.96706367	FNPAAHPSLLSK	0.99, 1.0	A0A1S4AA47_TOBAC	probable carboxylesterase 12 OS=Nicotiana tabacum OX=4097 GN=LOC107795399 PE=4 SV=1	TR|A0A1S4AA47|A0A1S4AA47_TOBAC	80673504	93875976	76620528	59592264	274036000	271006016	250841280	259185104	169138352	170238592	180676896
598.821	2	89.036	0.82110196, 0.9582703, 0.9680976	FEFDVIWLK	1	A0A1S3ZU41_TOBAC	lactoylglutathione lyase-like OS=Nicotiana tabacum OX=4097 GN=LOC107790415 PE=4 SV=1	TR|A0A1S3ZU41|A0A1S3ZU41_TOBAC	100207304	65560616	99933840	67163352	291004960	231863536	237323744	220021152	64663212	59782840	48334508
613.835	2	29.082	0.8296632, 0.97029054	KDLPEVTPEAK	1	A0A1S3XLL4_TOBAC	ankyrin repeat domain-containing protein 29 OS=Nicotiana tabacum OX=4097 GN=LOC107766309 PE=4 SV=1	TR|A0A1S3XLL4|A0A1S3XLL4_TOBAC	112548920	99138928	132312096	128174712	73354160	62783604	72752688	68579120	93108776	94567280	79772368
438.72	2	17.237	0.9433898, 0.9527303, 0.9552033	FEGDRPR	1	A0A1S4DHU6_TOBAC	40S ribosomal protein S10-1-like OS=Nicotiana tabacum OX=4097 GN=LOC107829891 PE=4 SV=1	TR|A0A1S4DHU6|A0A1S4DHU6_TOBAC	69712824	94626392	69133208	118216328	46566548	40691032	47122460	56413056	71417976	61008548	82897144
492.777	4	57.635	0.885541, 0.8972063, 0.91625214, 0.926126	AKPTVSPALETAIEYHLK	0.99	A0A1S3Z2R2_TOBAC	proteasome activator subunit 4 OS=Nicotiana tabacum OX=4097 GN=LOC107782113 PE=4 SV=1	TR|A0A1S3Z2R2|A0A1S3Z2R2_TOBAC	56039656	43699532	85343536	81799648	114522240	166700304	113562672	101169728	135488592	109654328	91871584
611.789	2	31.292	0.95948017, 0.96998876	n[43.0184]ADSNFVDREK	0.69	A0A1S4ASZ5_TOBAC	uncharacterized protein LOC107800952 OS=Nicotiana tabacum OX=4097 GN=LOC107800952 PE=4 SV=1		107996192	102846160	95287760	89610080	58624352	49729464	55301864	67493432	73494016	86535800	94337344
456.23044, 683.84155	2, 3	39.229	0.83549243, 0.93434316, 0.94935185, 0.949432, 0.95201886, 0.9622693	GGYSSYIVVHER	1	A0A1S4CWH5_TOBAC	probable cinnamyl alcohol dehydrogenase 1 OS=Nicotiana tabacum OX=4097 GN=LOC107823362 PE=3 SV=1	TR|A0A1S4CWH5|A0A1S4CWH5_TOBAC	163212720	152598128	167570976	174269296	339177280	298365472	328331424	279005952	265706912	253924512	246447280
532.764	2	46.024	0.70299244, 0.9400799, 0.96036494	TNEMFLPGR	0.98	A0A1S3ZVT4_TOBAC	suppressor of mec-8 and unc-52 protein homolog 2-like isoform X1 OS=Nicotiana tabacum OX=4097 GN=LOC107791032 PE=4 SV=1	TR|A0A1S3ZVT4|A0A1S3ZVT4_TOBAC	131062360	155228720	100294872	140123552	142121024	141723552	119057688	138190240	134931024	151596976	131516168
488.60324, 732.40015	2, 3	48.953	0.53303754, 0.8666698, 0.9167253, 0.9273943, 0.9603053, 0.96818805	LKESTFLAAQMPK	0.82, 1.0	A0A1S4AL63_TOBAC	tripeptidyl-peptidase 2-like OS=Nicotiana tabacum OX=4097 GN=LOC107798947 PE=4 SV=1	TR|A0A1S4AL63|A0A1S4AL63_TOBAC	250227120	215706016	192534480	224902640	435328800	430590784	365627680	462611040	337905152	346961856	365875296
438.284	2	76.987	0.81817645, 0.9523229, 0.9671982	LLFELLK	1	A0A1S4DKS3_TOBAC	replication factor C subunit 3 OS=Nicotiana tabacum OX=4097 GN=LOC107830832 PE=4 SV=1	TR|A0A1S4DKS3|A0A1S4DKS3_TOBAC	101806416	118153072	114473848	112823880	121471512	119763104	91614680	105522408	103018480	88458176	91671576
776.01117, 1163.5121	2, 3	80.036	0.6116033, 0.9182786, 0.93281406, 0.93860084, 0.94183505, 0.95247006, 0.9536414, 0.9564786, 0.9585317, 0.95938385, 0.96807957	FGGDTPYSFMFGPDIC[160.0307]GTQTK	1	A0A1S3YJY7_TOBAC	calreticulin-3-like OS=Nicotiana tabacum OX=4097 GN=LOC107776924 PE=3 SV=1		519058624	543343808	519856640	463900704	536258560	583421696	443997632	521778976	576121600	521545408	537421248
386.738	2	41.937	0.9507029, 0.9662483, 0.96876	SLNLIGR	0.95	A0A1S3XVD2_TOBAC	putative leucine-rich repeat receptor-like protein kinase At2g19210 OS=Nicotiana tabacum OX=4097 GN=LOC107769167 PE=4 SV=1	TR|A0A1S3XVD2|A0A1S3XVD2_TOBAC	60857656	91149040	106007448	88010064	95565568	72045416	72093304	69522544	86311984	87550136	100181744
575.5208, 767.0241, 1150.033	2, 3, 4	29.045	0.9124876, 0.93386585, 0.9574712, 0.95896715, 0.959453, 0.9623261, 0.9627117, 0.9637533, 0.96522707, 0.9657701, 0.9659075, 0.96790826	HTAGTWAGDPDDKGIQTTNDAK	0.9, 0.99, 1.0	A0A1S3YJY7_TOBAC	calreticulin-3-like OS=Nicotiana tabacum OX=4097 GN=LOC107776924 PE=3 SV=1	TR|A0A1S3YJY7|A0A1S3YJY7_TOBAC	1571989888	1641343232	1730991616	1559162240	1491726592	1537381376	1558345856	1515916416	1674711808	1696969344	1633766016
437.57916, 655.865	2, 3	32.596	0.7965881, 0.947771, 0.9492908, 0.96378016, 0.9670899, 0.96937865, 0.97395325	VVFPQNQHITK	0.89, 0.95	A0A1S4A8G0_TOBAC	actin-related protein 7-like isoform X1 OS=Nicotiana tabacum OX=4097 GN=LOC107794883 PE=3 SV=1	TR|A0A1S4A8G0|A0A1S4A8G0_TOBAC	332536896	314906048	324966176	293718368	367652896	396630496	415410080	366195328	348540096	420715712	382895136
717.873	2	47.048	0.60891294, 0.8812945, 0.91823405, 0.9330101	AYVAQSPWIQSGK	1	A0A1S4DGL8_TOBAC	ABC transporter C family member 3 isoform X1 OS=Nicotiana tabacum OX=4097 GN=LOC107829559 PE=4 SV=1	TR|A0A1S4DGL8|A0A1S4DGL8_TOBAC	92682440	85799280	70819648	65886124	243612624	256950224	244703968	257666704	172481072	193209504	182065632
801.128	4	58.342	0.6536042, 0.9485161, 0.9556694, 0.972223	GFKPEATLTEGSDTQDRPVQEDDYDFLK	1	A0A1S3YKZ4_TOBAC	calmodulin-binding transcription activator 3-like isoform X3 OS=Nicotiana tabacum OX=4097 GN=LOC107777284 PE=4 SV=1	TR|A0A1S3YKZ4|A0A1S3YKZ4_TOBAC;TR|A0A1S3YL03|A0A1S3YL03_TOBAC	115278136	129053832	122263088	131605728	114062208	163916320	167516480	123393768	109877384	117109936	139638192
546.302	2	24.145	0.93814826, 0.9547411	NTGPVHPLTR	1	A0A1S4AYW3_TOBAC	DNA-directed RNA polymerase subunit beta OS=Nicotiana tabacum OX=4097 GN=LOC107802798 PE=3 SV=1	TR|A0A1S4AYW3|A0A1S4AYW3_TOBAC;TR|A0A1S4D3S2|A0A1S4D3S2_TOBAC;TR|A0A1S3X1G3|A0A1S3X1G3_TOBAC	75560912	83521472	68831904	76513208	93807800	96817256	82918288	99745576	88554008	89654480	83589624
535.335	2	38.772	0.8105082, 0.8485735, 0.96782196	KLLPAIGTEK	1	A0A1S4A4T5_TOBAC	probable methyltransferase PMT21 OS=Nicotiana tabacum OX=4097 GN=LOC107793763 PE=4 SV=1	TR|A0A1S4A4T5|A0A1S4A4T5_TOBAC	170354336	161516768	155136736	200996256	49916040	20201664	39597788	51131184	101608904	98267984	135013776
409.202	3	17.019	0.957804, 0.9664034, 0.9749396	GVEERDEVHR	1	A0A1S4AH41_TOBAC	A-kinase anchor protein 17A-like OS=Nicotiana tabacum OX=4097 GN=LOC107797543 PE=4 SV=1	TR|A0A1S4AH41|A0A1S4AH41_TOBAC	66687572	68905904	57626520	70152256	63359132	54700648	51857724	66568868	67292384	55412528	60766040
657.979	3	27.782	0.94371223, 0.9467168, 0.96208966, 0.9725028	FVLTTHHHWDHAGGNDK	1	A0A1S4DCC6_TOBAC	hydroxyacylglutathione hydrolase cytoplasmic OS=Nicotiana tabacum OX=4097 GN=LOC107828289 PE=3 SV=1	TR|A0A1S4DCC6|A0A1S4DCC6_TOBAC	112545800	119527192	135339088	101201848	149720448	159065552	172053456	159898016	162954256	141165472	123838232
415.90918, 623.36005	2, 3	66.596	0.9448471, 0.9464868, 0.9516515, 0.96712834, 0.97058827	MLELLEELKK	0.99, 1.0	A0A1S4AAF4_TOBAC	DNA helicase OS=Nicotiana tabacum OX=4097 GN=LOC107795484 PE=3 SV=1	TR|A0A1S4AAF4|A0A1S4AAF4_TOBAC	345992992	345537376	304624960	365682976	261095984	219866784	223752880	207537744	232133456	255449888	242714496
479.276	2	48.905	0.95346, 0.9674443	IPIAVDMAK	1	A0A1S4BB07_TOBAC	callose synthase 3-like OS=Nicotiana tabacum OX=4097 GN=LOC107806364 PE=4 SV=1	TR|A0A1S4BB07|A0A1S4BB07_TOBAC	75717256	85681568	74846072	93560808	61951472	49036200	60315800	73217272	74786944	75945208	80084296
890.07	3	75.207	0.7952967, 0.91966367, 0.9420055, 0.9606646, 0.9606955, 0.968468	TMGYAELPENADAAMLESDDFLHK	1	A0A1S4BD47_TOBAC	multifunctional methyltransferase subunit TRM112-like protein At1g22270 OS=Nicotiana tabacum OX=4097 GN=LOC107806977 PE=4 SV=1	TR|A0A1S4BD47|A0A1S4BD47_TOBAC	254586592	231027968	346583616	261733264	196528368	189234928	144025952	152727904	230885872	255590432	227846320
402.718	2	44.128	0.9206827, 0.96767795	DMLANLK	0.97	A0A1S4CJV0_TOBAC	syntaxin-51-like isoform X1 OS=Nicotiana tabacum OX=4097 GN=LOC107819861 PE=3 SV=1	TR|A0A1S4BGH3|A0A1S4BGH3_TOBAC;TR|A0A1S4CJV0|A0A1S4CJV0_TOBAC	91149608	101591816	92535080	109621560	87156096	89120288	102984104	85209928	108470744	113029936	102434624
487.92468, 731.3813, 731.3827	2, 3	78.615	0.5989476, 0.7838087, 0.95496786, 0.9553075, 0.96766686	TDAAAAFLASLEGPK	1	A0A1S4A256_TOBAC	uncharacterized protein LOC107792904 OS=Nicotiana tabacum OX=4097 GN=LOC107792904 PE=4 SV=1	TR|A0A1S4A256|A0A1S4A256_TOBAC;TR|A0A1S4B9C8|A0A1S4B9C8_TOBAC	184817696	155301504	202810688	150370496	145804576	165366272	130407576	117269240	195470816	175427088	171371488
493.75266, 658.0011, 986.4971	2, 3, 4	52.23	0.5603042, 0.8525075, 0.8956315, 0.9087491, 0.9563084, 0.96495056, 0.96736014, 0.9675856, 0.9676113, 0.967776, 0.9678423, 0.9686407, 0.96881354, 0.9690594, 0.96907747, 0.9693105, 0.97051626	QYYMQHIHDLQLQVR	1	A0A1S4C9L8_TOBAC	26S protease regulatory subunit 8 homolog A-like OS=Nicotiana tabacum OX=4097 GN=LOC107816419 PE=3 SV=1	TR|A0A1S4C2L7|A0A1S4C2L7_TOBAC;TR|A0A1S4C9L8|A0A1S4C9L8_TOBAC	2918056704	2913378560	2721570048	3006921728	2719365632	2577335808	2928961536	3001156352	2723439104	2647359232	2877284096
615.1019, 819.80023	3, 4	95.076	0.9173724, 0.91931105, 0.9286878, 0.93118906, 0.9345073, 0.9573117, 0.95768356, 0.96312946, 0.96679735	SLGNVIDPLEVINGIELAGLHKR	1	A0A1S3ZBK6_TOBAC	valine--tRNA ligase, mitochondrial 1-like OS=Nicotiana tabacum OX=4097 GN=LOC107785078 PE=4 SV=1	TR|A0A1S3ZBK6|A0A1S3ZBK6_TOBAC;TR|A0A1S3ZHA8|A0A1S3ZHA8_TOBAC	222736128	179736176	562970496	225173184	602154240	436212608	158830736	156130368	354993760	265482720	274050048
854.466	4	84.99	0.9326548, 0.96240896, 0.9705233, 0.97329825	RIVLSQTLDLPEEAHIWNVSEVPTIVATQR	1	A0A1S3YVA3_TOBAC	riboflavin biosynthesis protein PYRR, chloroplastic OS=Nicotiana tabacum OX=4097 GN=LOC107780073 PE=4 SV=1	TR|A0A1S3YVA3|A0A1S3YVA3_TOBAC	196222640	241637808	251415968	241646544	358081568	355160320	313792160	339768416	112305080	89827200	77274800
789.899	2	54.515	0.6773035, 0.84873265	YQLSGGQPPESFIR	0.97	A0A1S3ZR19_TOBAC	uncharacterized protein YwbO-like OS=Nicotiana tabacum OX=4097 GN=LOC107789630 PE=4 SV=1	TR|A0A1S3ZR19|A0A1S3ZR19_TOBAC	80336144	78807312	73599552	70187720	62827176	69727928	61355160	77548456	55562292	75888016	65377384
837.408	3	54.025	0.5584578, 0.93536, 0.9354239, 0.9404064, 0.95461166, 0.95764875	GQDIESPYYRPLQAC[160.0307]IAGTQSR	1	A0A1S3Y1B2_TOBAC	probable pectin methyltransferase QUA2 OS=Nicotiana tabacum OX=4097 GN=LOC107770974 PE=4 SV=1		235153456	268222784	203522768	295725920	123133128	119310696	126149128	124962152	210639024	210550656	183063568
405.556	3	53.404	0.87894505, 0.92606956, 0.9458347	LLELFHASER	1	A0A1S3YK17_TOBAC	3-hydroxyisobutyryl-CoA hydrolase 1-like isoform X1 OS=Nicotiana tabacum OX=4097 GN=LOC107777109 PE=3 SV=1	TR|A0A1S3YK17|A0A1S3YK17_TOBAC	79850512	77932488	38095200	41440644	101705752	121388280	109952440	127669504	75319520	74612800	89586512
393.746	2	44.627	0.7464523, 0.9396297	SLQLLGR	0.68	A0A1S4B027_TOBAC	protein TOPLESS-like isoform X1 OS=Nicotiana tabacum OX=4097 GN=LOC107803083 PE=4 SV=1	TR|A0A1S4CV48|A0A1S4CV48_TOBAC;TR|A0A1S4B027|A0A1S4B027_TOBAC	38576332	63077272	64467344	60170752	67941512	88998016	86400952	73911152	64817648	65489008	40236188
513.602	3	44.669	0.9365291, 0.9680642	NPDFPNFIHGKPR	0.81	A0A1S4CH70_TOBAC	probable xyloglucan 6-xylosyltransferase 5 OS=Nicotiana tabacum OX=4097 GN=LOC107818972 PE=4 SV=1	TR|A0A1S4CH70|A0A1S4CH70_TOBAC	191978496	216244304	193118352	226045664	57670140	39870344	65606012	59956620	130655536	122326912	145563168
512.2324, 512.2326	2	32.076	0.7210519, 0.8162534, 0.83832353, 0.9204411	SSGYPEMPR	0.97, 0.99	A0A1S4B5E0_TOBAC	nucleolin-like isoform X1 OS=Nicotiana tabacum OX=4097 GN=LOC107804749 PE=4 SV=1	TR|A0A1S4B5E0|A0A1S4B5E0_TOBAC	136592544	127842968	105137280	111596576	116197776	122222056	126220184	110016072	113569912	122689000	130497120
609.336	2	54.32	0.84488875, 0.9387177, 0.9578202	TLLEGVEITDK	1	A0A1S3X0Q3_TOBAC	GrpE protein homolog OS=Nicotiana tabacum OX=4097 GN=LOC107759990 PE=3 SV=1	TR|A0A1S3X0Q3|A0A1S3X0Q3_TOBAC	91995688	85677288	97823168	103358344	107674848	102828080	107836496	109564696	105289968	110703400	101305024
904.452	2	56.163	0.963111	STIDESSFTGEPLPVTK	0.99	A0A1S3XCX6_TOBAC	copper-transporting ATPase PAA1, chloroplastic OS=Nicotiana tabacum OX=4097 GN=LOC107763623 PE=3 SV=1	TR|A0A1S3XCX6|A0A1S3XCX6_TOBAC	40301896	58891084	41183860	59828380	92133256	73608288	77371400	94525376	89559872	74098592	82972528
946.834	3	94.097	0.93019515, 0.9558673, 0.9614069, 0.9623153, 0.9734267	SEIMSKPELFVEPDPELPLALLDQK	1	A0A1S4BHF0_TOBAC	5'-nucleotidase domain-containing protein 4-like isoform X1 OS=Nicotiana tabacum OX=4097 GN=LOC107808313 PE=4 SV=1	TR|A0A1S4BHF0|A0A1S4BHF0_TOBAC	78388032	91469240	134161576	95095256	520275072	128031696	167941952	136385728	251035008	388040352	378419936
549.795	2	42.813	0.8619641, 0.96612066	VLEQYTFAK	0.99	A0A1S3ZMC9_TOBAC	exocyst complex component SEC5A-like OS=Nicotiana tabacum OX=4097 GN=LOC107788285 PE=4 SV=1	TR|A0A1S3ZMC9|A0A1S3ZMC9_TOBAC	32515672	45168172	98682168	57069256	37482112	37368792	39781612	35289276	55087816	71165696	56592564
557.331	2	61.977	0.8885792, 0.97112066, 0.97631025	LDSLLQSLPK	1	A0A1S4CJV5_TOBAC	putative BPI/LBP family protein At1g04970 OS=Nicotiana tabacum OX=4097 GN=LOC107819863 PE=4 SV=1	TR|A0A1S4CJV5|A0A1S4CJV5_TOBAC	74592504	84666248	85746832	83884728	145545424	170902336	144908640	170190640	128337568	139815472	142468208
794.448	2	64.291	0.9296673, 0.93906313, 0.954753, 0.97217894	LHSNSSLFKLSNLK	0.73	A0A1S3YQ06_TOBAC	receptor-like protein 12 isoform X3 OS=Nicotiana tabacum OX=4097 GN=LOC107778531 PE=4 SV=1	TR|A0A1S3YQ06|A0A1S3YQ06_TOBAC;TR|A0A1S3YQ09|A0A1S3YQ09_TOBAC	268253232	191116080	219833152	194328080	214657392	235768128	270301888	209631632	224305168	180660496	142590608
583.9521, 875.4232	2, 3	33.933	0.8598807, 0.9047638, 0.9458642, 0.96311235, 0.9638218, 0.9652362, 0.970899, 0.9710886	GHSLADPDELRDPAEK	0.99, 1.0	A0A1S3X1S5_TOBAC	Pyruvate dehydrogenase E1 component subunit alpha OS=Nicotiana tabacum OX=4097 GN=LOC107760338 PE=4 SV=1	TR|A0A1S3X1S5|A0A1S3X1S5_TOBAC	1528001152	1601872896	1666359680	1890832256	982978688	967295680	981585472	966769344	1426421632	1338927360	1399387648
536.822	2	44.858	0.8768499, 0.95910335, 0.9648876	IVGLTGGIASGK	1	A0A1S3XJE5_TOBAC	dephospho-CoA kinase-like isoform X1 OS=Nicotiana tabacum OX=4097 GN=LOC107765787 PE=3 SV=1	TR|A0A1S3XJE5|A0A1S3XJE5_TOBAC	86928544	82406456	93997240	93905472	94481960	101714736	106531312	101750336	107605640	98383904	92778064
587.272	2	43.512	0.77839875, 0.9720749	GTFMVAGGYDR	1	A0A1S3XMV3_TOBAC	12-oxophytodienoate reductase 1-like OS=Nicotiana tabacum OX=4097 GN=LOC107766920 PE=4 SV=1	TR|A0A1S3XMV3|A0A1S3XMV3_TOBAC	55670080	41569132	47278552	39231064	99916368	123119616	119419944	105647000	82289656	101126328	87115968
1038.03	2	72.751	0.7556393, 0.81287783, 0.93623865	QQMGLVSQEPVLFNDTIR	0.95	A0A1S4AKR5_TOBAC	ABC transporter B family member 11-like OS=Nicotiana tabacum OX=4097 GN=LOC107798772 PE=4 SV=1	TR|A0A1S4AKR5|A0A1S4AKR5_TOBAC	103571184	141030768	126492992	126946608	135704352	114196568	120599904	127541784	158467440	143594592	148006320
584.81	2	39.057	0.88552237, 0.95958143, 0.9674456	LGQGGYGVVYR	0.99	A0A1S4AAQ6_TOBAC	probable L-type lectin-domain containing receptor kinase S.5 OS=Nicotiana tabacum OX=4097 GN=LOC107795524 PE=4 SV=1	TR|A0A1S4AAQ6|A0A1S4AAQ6_TOBAC	143285504	144392208	169509696	149031600	80133800	76830840	64806528	88903296	115773120	123665960	123019056
810.76245, 1215.6405	2, 3	78.446	0.72330266, 0.84322697, 0.9222228, 0.93394357, 0.94639593, 0.94873345, 0.953635, 0.96282953, 0.9641758, 0.9647487	TNDLAGDGTTTSVVLAQGLIAEGVK	1	A0A1S4DIY1_TOBAC	ruBisCO large subunit-binding protein subunit beta, chloroplastic-like OS=Nicotiana tabacum OX=4097 GN=LOC107830331 PE=3 SV=1	TR|A0A1S4DIY1|A0A1S4DIY1_TOBAC	1204620032	1264613504	1324516864	1191529088	928506112	1049406208	977367104	946733888	1264288128	1154983168	1184450688
605.306	2	49.511	0.8242049, 0.94001997	SLGADEVLDYK	0.98	A0A1S3XZ08_TOBAC	putative quinone-oxidoreductase homolog, chloroplastic OS=Nicotiana tabacum OX=4097 GN=LOC107770378 PE=4 SV=1	TR|A0A1S3XZ08|A0A1S3XZ08_TOBAC;TR|A0A1S4CWA7|A0A1S4CWA7_TOBAC	86082712	82487784	75387280	75177928	143581904	134374640	115691512	137788512	125027456	108286944	87852328
402.257	2	48.705	0.9629646, 0.97139853	VLLTMVK	0.88	A0A1S3ZEV6_TOBAC	tRNA (Guanine(10)-N2)-methyltransferase homolog OS=Nicotiana tabacum OX=4097 GN=LOC107786049 PE=4 SV=1	TR|A0A1S3ZEV6|A0A1S3ZEV6_TOBAC	129424136	143780144	127557928	177783888	84630792	85206280	102843152	90266544	110745712	113761920	121515936
621.634	3	39.646	0.9693902, 0.9696955	DDKKDEDLSEEDLALK	0.95	A0A1S4BWP8_TOBAC	26S proteasome non-ATPase regulatory subunit 2 homolog A-like OS=Nicotiana tabacum OX=4097 GN=LOC107812562 PE=4 SV=1	TR|A0A1S4CMV5|A0A1S4CMV5_TOBAC;TR|A0A1S4BWP8|A0A1S4BWP8_TOBAC;TR|A0A1S4BRZ8|A0A1S4BRZ8_TOBAC	92577584	110149984	118652920	124533728	94271800	118433072	108516000	105460256	108827488	116433360	125206264
540.716	2	21.238	0.9139772, 0.9393095, 0.9536856	TYC[160.0307]GYC[160.0307]TR	1	A0A1S4C1R4_TOBAC	glutaredoxin-like OS=Nicotiana tabacum OX=4097 GN=LOC107814238 PE=4 SV=1		92630280	108775552	130429824	99953440	106096152	105488784	114381464	89302704	117366360	113260312	140651744
520.33	2	36.989	0.9268797, 0.92927	EVNLKPIVK	0.83	A0A1S3Z143_TOBAC	2-hydroxyacyl-CoA lyase-like OS=Nicotiana tabacum OX=4097 GN=LOC107781829 PE=3 SV=1	TR|A0A1S3Z143|A0A1S3Z143_TOBAC	51927440	60836780	51794420	41459984	87397688	108544240	119554048	100300848	94742800	81350544	85643904
640.839	2	75.133	0.87093854, 0.94508815, 0.9585622	VFFWGALPSEK	1	A0A1S3X8R5_TOBAC	DNA (Cytosine-5)-methyltransferase CMT2-like OS=Nicotiana tabacum OX=4097 GN=LOC107762306 PE=3 SV=1	TR|A0A1S4CGL9|A0A1S4CGL9_TOBAC;TR|A0A1S3X8R5|A0A1S3X8R5_TOBAC	187118176	190575008	189726288	167563280	104166448	100752896	103027208	107422912	165223408	151696000	151343456
491.266	2	28.843	0.6350751, 0.7304372, 0.9444415	AVITTYEGK	0.93	A0A1S3YER9_TOBAC	probable WRKY transcription factor 20 isoform X2 OS=Nicotiana tabacum OX=4097 GN=LOC107762948 PE=4 SV=1	TR|A0A1S4CLE8|A0A1S4CLE8_TOBAC;TR|A0A1S3YCZ8|A0A1S3YCZ8_TOBAC;TR|A0A1S3XXH8|A0A1S3XXH8_TOBAC;TR|A0A1S4BDY9|A0A1S4BDY9_TOBAC;TR|A0A1S4AFC4|A0A1S4AFC4_TOBAC;TR|A0A1S3XR75|A0A1S3XR75_TOBAC;TR|A0A1S3XA96|A0A1S3XA96_TOBAC;TR|A0A1S3YER9|A0A1S3YER9_TOBAC	48231564	56983448	60127032	65884652	71766608	120299896	111421096	80102704	79673936	72731144	70629360
429.923	3	49.201	0.63825047, 0.9513181, 0.95406955, 0.9705034	ARYPANITLLR	0.97	A0A1S3YP19_TOBAC	Serine/threonine-protein phosphatase OS=Nicotiana tabacum OX=4097 GN=LOC107778280 PE=3 SV=1	TR|A0A1S3YP19|A0A1S3YP19_TOBAC	131191680	117473448	101872240	120364592	103972960	87857088	88874296	102752248	129502304	114560408	103800856
976.811	3	82.899	0.63007575, 0.9402587, 0.94800687, 0.94893533, 0.9611056, 0.9659401	AVDDIIEHTYQISSLTSFEYVEPSGK	1	A0A1S4DK63_TOBAC	clathrin interactor EPSIN 1-like isoform X1 OS=Nicotiana tabacum OX=4097 GN=LOC107830669 PE=4 SV=1	TR|A0A1S4DK63|A0A1S4DK63_TOBAC;TR|A0A1S4DKI5|A0A1S4DKI5_TOBAC	248787184	260393376	348678560	266418336	241755408	227065920	195139856	196777488	275892256	254271456	273026240
710.053	3	75.664	0.9495422, 0.9577495, 0.9638186, 0.96945906	DLNEGLLRPTPVATEFLSR	1	Q7X9A3_TOBAC	Epi-arisotolchene synthase 110 OS=Nicotiana tabacum OX=4097 PE=3 SV=1	TR|Q7X9A3|Q7X9A3_TOBAC;TR|A0A1S3XVI4|A0A1S3XVI4_TOBAC	47235268	51124948	65440824	28381394	242657008	321113920	328883232	278812128	194796416	190781776	177279216
553.764	2	68.28	0.9213245, 0.95897263, 0.9695101	EYEFFFPK	1	A0A1S4BHD9_TOBAC	CHD3-type chromatin-remodeling factor PICKLE-like OS=Nicotiana tabacum OX=4097 GN=LOC107808298 PE=4 SV=1	TR|A0A1S4BHD9|A0A1S4BHD9_TOBAC	105997280	110743480	122557632	100456136	127398056	121181632	115455000	119281592	134354064	133762184	121996264
410.861	3	18.789	0.94227403, 0.96100867, 0.9725519	HC[160.0307]GISHTGSFK	0.82	A0A1S4CFM0_TOBAC	threonine synthase, chloroplastic-like OS=Nicotiana tabacum OX=4097 GN=LOC107818452 PE=4 SV=1		61867524	82457040	97767888	81222056	56541564	48947520	51160496	60528040	73206384	71468488	76535232
664.621	3	39.871	0.91160417, 0.9662675, 0.9670566	SDWADDERDTGHVFADR	0.99	A0A1S3XMT1_TOBAC	uncharacterized protein LOC107766666 isoform X1 OS=Nicotiana tabacum OX=4097 GN=LOC107766666 PE=4 SV=1	TR|A0A1S3XMT1|A0A1S3XMT1_TOBAC	186837840	186493008	148357184	198351056	72461408	84220128	80470208	86832216	135654560	155098816	174071392
722.366	2	51.058	0.89941484, 0.93952453, 0.9592611	ENAVEQPPSFLGR	1	A0A1S3YA45_TOBAC	auxin transporter-like protein 3 OS=Nicotiana tabacum OX=4097 GN=LOC107774036 PE=4 SV=1	TR|A0A1S3YA45|A0A1S3YA45_TOBAC	153235840	142144944	131985448	157390528	100652864	86193056	108290240	99340504	131884248	121801000	122357392
606.307	2	67.69	0.9673946, 0.96873957	NFYGVDDLLR	1	A0A1S4B008_TOBAC	Beta-hexosaminidase OS=Nicotiana tabacum OX=4097 GN=LOC107803148 PE=3 SV=1	TR|A0A1S4B008|A0A1S4B008_TOBAC	40290320	57839600	70459384	41561296	150487104	189295136	140264800	159400912	134830768	129479136	122782416
571.942	3	27.779	0.94335514, 0.97101575, 0.9745793	IEVMPHQSEQSTEAK	1	A0A1S4DFH9_TOBAC	WEB family protein At3g02930, chloroplastic-like OS=Nicotiana tabacum OX=4097 GN=LOC107829065 PE=4 SV=1	TR|A0A1S4DFH9|A0A1S4DFH9_TOBAC	173256864	184090368	177928144	206103872	70792832	64290208	78328744	67670144	117513816	113436264	118404912
507.24225, 507.24258, 760.3587, 760.3594	2, 3	52.116	0.6405071, 0.64319956, 0.6590586, 0.7679887, 0.8741726, 0.944774	KGEDWPTVDDMVK	1	A0A1S4CSA0_TOBAC	PI-PLC X domain-containing protein At5g67130-like OS=Nicotiana tabacum OX=4097 GN=LOC107821973 PE=4 SV=1	TR|A0A1S4CSA0|A0A1S4CSA0_TOBAC	169095328	192860848	191221696	194959728	366005568	388949920	352507968	364312704	296940384	305420896	310274464
385.761	2	47.766	0.7651206, 0.8774677, 0.96714777	VIQGLLK	0.91	A0A1S4C6E6_TOBAC	uncharacterized protein LOC107815703 OS=Nicotiana tabacum OX=4097 GN=LOC107815703 PE=4 SV=1	TR|A0A1S4C6E6|A0A1S4C6E6_TOBAC	58864216	60434208	61918004	67079284	135357728	148488416	153803376	148364112	84790160	88189544	87662456
695.3902, 695.3915	2	65.02	0.6027909, 0.6296466, 0.7697432, 0.8042518, 0.902317	NTIFTPLLTNQK	0.99, 1.0	A0A1S3ZXT0_TOBAC	aspartyl protease family protein 2-like OS=Nicotiana tabacum OX=4097 GN=LOC107791575 PE=3 SV=1	TR|A0A1S3ZXT0|A0A1S3ZXT0_TOBAC	45535264	33323778	48759104	41620092	212503872	259052048	267066624	243125088	172425040	160693984	156992144
587.3046, 880.4536	2, 3	86.679	0.7275453, 0.81788874, 0.89833754, 0.9312912, 0.95343447, 0.9666822	NPNLFGDLVSSALGGGNK	0.86, 0.99	A0A1S3ZS73_TOBAC	sericin 1-like isoform X1 OS=Nicotiana tabacum OX=4097 GN=LOC107789792 PE=4 SV=1	TR|A0A1S3ZS73|A0A1S3ZS73_TOBAC	265473552	266695552	312844000	261187472	212611856	182589184	173551584	187133888	260461568	222846256	234258560
633.278	2	43.938	0.72404736, 0.82976496, 0.94066066, 0.9410195	ADEVDNWASMK	0.98	A0A1S3ZQD3_TOBAC	eukaryotic translation initiation factor 4B1-like OS=Nicotiana tabacum OX=4097 GN=LOC107789198 PE=4 SV=1	TR|A0A1S3ZQD3|A0A1S3ZQD3_TOBAC	124424448	157735616	109277744	142361968	150449712	122127840	135975504	149749568	149563120	153820608	177790160
456.88818, 456.88834	3	56.818	0.5800614, 0.8528351	QFWDPQHWPK	0.9, 0.99	A0A1S4BZ59_TOBAC	uncharacterized protein LOC107813431 OS=Nicotiana tabacum OX=4097 GN=LOC107813431 PE=4 SV=1	TR|A0A1S4BZ59|A0A1S4BZ59_TOBAC	129198360	113858008	108267976	99919600	55389288	61287476	65412524	91413936	98411064	104392272	94268240
686.68964, 686.6908, 1029.531, 1029.5321, 1029.5342	2, 3	84.941	0.5138658, 0.5479485, 0.63735944, 0.6663872, 0.6763587, 0.6909291, 0.72807616, 0.9210675, 0.934779, 0.94707954, 0.9474716	AGELSSAELDSLMVVVANPR	0.83, 1.0	A0A1S4ABQ2_TOBAC	40S ribosomal protein S18-like OS=Nicotiana tabacum OX=4097 GN=LOC107795895 PE=3 SV=1	TR|A0A1S4ABQ2|A0A1S4ABQ2_TOBAC	527957664	591680896	731129792	619354560	526294464	661642688	636208448	600097216	536154464	539766784	606698688
777.928	2	93.824	0.92407835, 0.93892676, 0.94905365, 0.953757, 0.96660286	LVLGIPFYGYAWR	1	A0A1S4BUP5_TOBAC	chitotriosidase-1-like OS=Nicotiana tabacum OX=4097 GN=LOC107812074 PE=4 SV=1	TR|A0A1S4C457|A0A1S4C457_TOBAC;TR|A0A1S4BUP5|A0A1S4BUP5_TOBAC	47133596	1.6734e+06	4.0011e+06	1.06441e+06	320518912	309473856	141070608	94444592	328010272	271322400	257410336
774.06006, 1160.5863	2, 3	69.223	0.8390577, 0.8541101, 0.9599519, 0.960705, 0.9617782, 0.9631706, 0.9634454, 0.9654973, 0.9655688, 0.96777385	LQAEQFKPMEQVTLEPFER	1	Q25C91_TOBAC	Tobacco fibrillarin homolog OS=Nicotiana tabacum OX=4097 GN=NtFib1 PE=2 SV=1	TR|Q25C91|Q25C91_TOBAC	2423605760	2692177152	2362750976	2745698048	2265260032	2285585152	2479568128	2341370624	2506090240	2427067904	2616589312
824.0491, 1235.57	2, 3	64.736	0.61605513, 0.7994843, 0.8848153, 0.95966566, 0.96379536, 0.96474946, 0.9678883, 0.97082573, 0.9713576, 0.9713719, 0.97247624	TAGGGGAAGGAGGNMLQFYTDDSPGLK	1	A0A1S4C7S3_TOBAC	Protein transport protein Sec61 subunit beta OS=Nicotiana tabacum OX=4097 GN=LOC107816002 PE=3 SV=1	TR|A0A1S4C7S3|A0A1S4C7S3_TOBAC	859675072	997500672	967778368	855099456	495414400	480989568	508155680	495105536	785550592	728620288	802094528
381.19754, 571.29224	2, 3	33.014	0.8443497, 0.93942285, 0.95246017, 0.9635497, 0.9662619	SIHDALC[160.0307]VAR	0.84, 1.0	A0A1S4C4X2_TOBAC	T-complex protein 1 subunit epsilon-like OS=Nicotiana tabacum OX=4097 GN=LOC107815179 PE=3 SV=1		193146576	253332864	212022672	288317088	93272344	72009440	93950496	90488376	153680032	154485728	165570896
513.595	3	58.401	0.8583973, 0.9183086, 0.9611218	SLADKFEYIMHGK	1	A0A1S4C4L3_TOBAC	DNA-directed RNA polymerases II and V subunit 8A-like OS=Nicotiana tabacum OX=4097 GN=LOC107815072 PE=3 SV=1	TR|A0A1S4C4L3|A0A1S4C4L3_TOBAC	128273504	128478576	102798240	89371824	116832616	125571720	117531208	119543104	110042616	104121496	133479552
553.1179, 691.14545	4, 5	75.172	0.7775943, 0.83939844, 0.94387114, 0.9553127, 0.95981425, 0.96055955, 0.96412677, 0.9653108, 0.9720733	LVIRPMYSNPPIHGASIVATILKDR	1	A0A1S4ASM7_TOBAC	Aspartate aminotransferase OS=Nicotiana tabacum OX=4097 GN=LOC107800998 PE=4 SV=1	TR|A0A1S4D3Y8|A0A1S4D3Y8_TOBAC;TR|A0A1S4ASM7|A0A1S4ASM7_TOBAC	610297920	318667552	275294400	270059872	551845632	509456128	648706304	558475968	341249472	291838304	289128256
413.761	2	45.662	0.881168	LPQILSR	1	A0A1S4BQZ7_TOBAC	probable Xaa-Pro aminopeptidase 3 isoform X1 OS=Nicotiana tabacum OX=4097 GN=LOC107810975 PE=3 SV=1	TR|A0A1S4BQZ7|A0A1S4BQZ7_TOBAC	103099208	105412632	75837656	93967640	79199216	62164380	62224060	65679496	81890808	87338440	84347080
762.35	2	18.653	0.8361758, 0.9046592	TEGQQSSESSGTIGR	1	A0A1S4D8B0_TOBAC	exocyst complex component SEC10-like OS=Nicotiana tabacum OX=4097 GN=LOC107827049 PE=4 SV=1	TR|A0A1S4D8B0|A0A1S4D8B0_TOBAC	78395360	96327104	97685560	91533232	76431264	67396848	83911760	85063648	89435360	74499032	90501440
856.461	2	62.296	0.9497294, 0.9625045, 0.97199535	QADIIISAVGQPNMVR	1	A0A1S4DEX2_TOBAC	bifunctional protein FolD 4, chloroplastic-like OS=Nicotiana tabacum OX=4097 GN=LOC107829089 PE=3 SV=1	TR|A0A1S4DEX2|A0A1S4DEX2_TOBAC	146094080	128777720	118238400	133146208	194652160	151729744	171966528	151608912	120958520	130627536	107801064
443.772	2	33.961	0.7444796, 0.85356116, 0.9612749	LNAILSQK	0.83	A0A1S4C5P7_TOBAC	Kinesin-like protein OS=Nicotiana tabacum OX=4097 GN=LOC107815366 PE=3 SV=1	TR|A0A1S4C5P7|A0A1S4C5P7_TOBAC	118499048	100411440	110980288	151646128	43493048	33203634	40305408	43870048	73835256	66358076	86990800
427.88425, 427.8845, 641.3233	2, 3	52.117	0.6160727, 0.8027307, 0.84141964, 0.84262526, 0.91290253, 0.9484499	EKFPEFDLEK	0.96, 0.97, 1.0	A0A1S3Y759_TOBAC	cannabidiolic acid synthase-like OS=Nicotiana tabacum OX=4097 GN=LOC107773140 PE=4 SV=1	TR|A0A1S3XCM5|A0A1S3XCM5_TOBAC;TR|A0A1S3Y759|A0A1S3Y759_TOBAC	219234240	228303264	159450064	205655584	211019920	200834048	214436032	263442800	203846976	228983888	240105568
698.366	3	67.69	0.63963675, 0.9199662, 0.92734087, 0.94304895, 0.9637397	KGPIQMPYTLLYPNASGDK	1	A0A1S3ZAU2_TOBAC	Lipoxygenase OS=Nicotiana tabacum OX=4097 GN=LOC107784700 PE=3 SV=1	TR|A0A1S3ZAU2|A0A1S3ZAU2_TOBAC	260717552	232748080	242424736	207871280	122805256	135450304	111155536	143188032	184783600	198721536	189449984
375.706	4	25.378	0.969614	SVPTRIGPTESDIK	0.9	A0A1S4AJ81_TOBAC	protein CHROMATIN REMODELING 24-like OS=Nicotiana tabacum OX=4097 GN=LOC107798209 PE=4 SV=1	TR|A0A1S3ZLB5|A0A1S3ZLB5_TOBAC;TR|A0A1S4AJ81|A0A1S4AJ81_TOBAC	38817024	40926096	41291616	50850528	49076132	47558108	51695804	51578580	52419968	50604364	44848364
471.256	3	25.185	0.904175	VPPTADQASLEKR	0.99	A0A1S4CDK9_TOBAC	aminoacylase-1-like OS=Nicotiana tabacum OX=4097 GN=LOC107817856 PE=4 SV=1	TR|A0A1S4CDK9|A0A1S4CDK9_TOBAC	69572120	61574052	45877944	57715460	63808348	67446504	55999076	64702828	60421340	61261520	59765776
861.09357, 1291.1345	2, 3	76.601	0.6585293, 0.90005714, 0.9378932, 0.9462566, 0.95932114, 0.9604152, 0.9620633, 0.9631511, 0.9636349, 0.96808994	VYNPTQSLANEYDIPTNALLC[160.0307]GK	0.99, 1.0	A0A1S4DQI3_TOBAC	L-ascorbate oxidase homolog OS=Nicotiana tabacum OX=4097 GN=LOC107832365 PE=4 SV=1		746311168	685540032	631753408	724733248	703748480	590302464	561975232	682951040	825300288	776310656	799003328
727.412	3	74.479	0.8390118, 0.95727587, 0.96719927, 0.9704397, 0.9744226	KVNIPASATSTIAWLPNLQR	1	A0A1S3Z1F9_TOBAC	putative late blight resistance protein homolog R1A-10 OS=Nicotiana tabacum OX=4097 GN=LOC107781923 PE=3 SV=1	TR|A0A1S3Z1F9|A0A1S3Z1F9_TOBAC	140996624	151115104	175616656	128579520	184095312	150916208	179471920	142655488	167754688	158851040	147947920
477.78	2	39.051	0.965374	VHIGPYLR	0.96	A0A1S4CHI4_TOBAC	protein RRP6-like 2 OS=Nicotiana tabacum OX=4097 GN=LOC107819072 PE=4 SV=1	TR|A0A1S4CHI4|A0A1S4CHI4_TOBAC	73144072	67458320	59699020	55977608	70989504	48178128	63551884	66141792	59055876	77418024	68790832
575.293	2	32.799	0.9360607, 0.9530565, 0.9733991	QVLSDYPEAK	1	A0A1S3YI33_TOBAC	serine/threonine-protein phosphatase 4 regulatory subunit 2-like isoform X1 OS=Nicotiana tabacum OX=4097 GN=LOC107776329 PE=4 SV=1	TR|A0A1S3YI33|A0A1S3YI33_TOBAC	82404864	77743328	81358008	70571160	64322000	71925464	60547500	45340240	77996456	56921000	83679376
383.88666, 575.32733	2, 3	48.421	0.91603184, 0.9588408, 0.96161616, 0.9654176, 0.9668873	SKPIIFSMAR	1	A0A1S3ZGC4_TOBAC	Sucrose synthase OS=Nicotiana tabacum OX=4097 GN=LOC107786515 PE=3 SV=1	TR|A0A1S3ZGC4|A0A1S3ZGC4_TOBAC	186595744	107664352	106585464	142330784	350472864	362097184	299357280	355079488	230360176	270157952	311656320
470.814	2	50.373	0.83167046, 0.88503325	VAVIVALQK	1	A0A1S4BP91_TOBAC	DNA polymerase V-like isoform X1 OS=Nicotiana tabacum OX=4097 GN=LOC107810425 PE=4 SV=1	TR|A0A1S4BP91|A0A1S4BP91_TOBAC	96359784	99590208	42304104	79708576	44869992	23927406	33860356	64125616	35881992	31012452	44283120
582.565	4	71.446	0.7600417, 0.9209514, 0.9596525, 0.96733177, 0.9699052	FDREIDIGVPDEVGRLEVLR	1	Q1G0Z1_TOBAC	Putative spindle disassembly related protein CDC48 OS=Nicotiana tabacum OX=4097 GN=LOC107792054 PE=2 SV=1	TR|Q1G0Z1|Q1G0Z1_TOBAC	258132624	185774752	220110784	205505024	181911312	158372224	156237024	182726240	116534592	108059440	112246360
560.325	2	47.573	0.89934224, 0.9066172	YAPITQISVK	0.89	A0A1S4DB92_TOBAC	polyubiquitin-like OS=Nicotiana tabacum OX=4097 GN=LOC107827788 PE=4 SV=1	TR|A0A1S4DB92|A0A1S4DB92_TOBAC	50480856	47479392	49785864	33136548	112459168	128450552	108115280	125825848	88014896	86509416	101714720
688.857	2	59.327	0.8653201, 0.9550615, 0.9704761	EVIDPSATIEFR	1	A0A1S3WXS7_TOBAC	UDP-glucuronic acid decarboxylase 1-like OS=Nicotiana tabacum OX=4097 GN=LOC107759107 PE=4 SV=1	TR|A0A1S3WXS7|A0A1S3WXS7_TOBAC	170916016	181839248	163657120	169843360	77765528	71330360	80226280	74422304	111057912	127148968	98186304
911.4315, 911.43195	2	66.153	0.63383305, 0.8384492, 0.84051055, 0.88806796	EIYGASGYFAEAESLSK	1	A0A1S3XIY1_TOBAC	probable Xaa-Pro aminopeptidase P OS=Nicotiana tabacum OX=4097 GN=LOC107765714 PE=3 SV=1	TR|A0A1S3XIY1|A0A1S3XIY1_TOBAC	92966856	115801704	142084144	106319648	184824048	261883712	232418960	174007664	227355344	214513056	122373672
501.752	2	17.032	0.97108024, 0.9722145, 0.97600913	LANEGSAANR	1	A0A1S3XV77_TOBAC	nuclear pore complex protein NUP62-like OS=Nicotiana tabacum OX=4097 GN=LOC107768938 PE=4 SV=1	TR|A0A1S3XV77|A0A1S3XV77_TOBAC	57247524	57393648	53076612	61076248	41047440	49416628	44761392	57141464	59169804	43727432	67329512
905.447	2	39.803	0.79926187, 0.9571314, 0.9633976	n[43.0184]AENDINSPEIKEPSPK	0.98	A0A1S3YE52_TOBAC	deoxyuridine 5'-triphosphate nucleotidohydrolase-like OS=Nicotiana tabacum OX=4097 GN=LOC107775275 PE=4 SV=1		178228336	164437072	193945056	201898944	130331088	142576256	128865648	130582448	165449664	169929184	162596784
423.75	2	44.931	0.52078336, 0.942896, 0.9592762	TIDIGSLK	0.99	A0A1S3ZLP5_TOBAC	probable serine/threonine-protein kinase DDB_G0280111 OS=Nicotiana tabacum OX=4097 GN=LOC107788132 PE=4 SV=1	TR|A0A1S3ZLP5|A0A1S3ZLP5_TOBAC	103292208	101043560	79618000	101307904	56173932	32153034	44668388	54025472	70154208	67752512	62713420
621.784	2	23.08	0.934667, 0.9441769, 0.9552959	SLSQSASYEDR	1	A0A1S3ZQD3_TOBAC	eukaryotic translation initiation factor 4B1-like OS=Nicotiana tabacum OX=4097 GN=LOC107789198 PE=4 SV=1	TR|A0A1S3ZQD3|A0A1S3ZQD3_TOBAC	135091328	138129472	133407040	170282000	114527904	116022608	119640224	109340240	137073040	135721168	145102304
626.338	2	57.212	0.924513	SSGLYALGASIGR	0.76	A0A1S3Z914_TOBAC	protein DEFECTIVE IN MERISTEM SILENCING 3-like isoform X1 OS=Nicotiana tabacum OX=4097 GN=LOC107784268 PE=4 SV=1	TR|A0A1S3Z914|A0A1S3Z914_TOBAC;TR|A0A1S3YQ94|A0A1S3YQ94_TOBAC	54490164	47943100	38177444	49143000	51601792	52346792	46471576	51612624	52337112	52198008	55435760
612.319	3	43.855	0.9520065, 0.9613847, 0.9730531	NLNADIPHQVVSSSTPR	1	A0A1S3YGI7_TOBAC	putative methyltransferase C9orf114 isoform X1 OS=Nicotiana tabacum OX=4097 GN=LOC107776075 PE=4 SV=1	TR|A0A1S3YGI7|A0A1S3YGI7_TOBAC;TR|A0A1S3XJT6|A0A1S3XJT6_TOBAC	106359984	140668288	131979072	167988928	86073608	68106952	89353120	99424840	126055896	109245952	112503968
902.445	2	80.429	0.80082184, 0.9614434, 0.96262217, 0.9692392	NNDVDMLTDGIINEIK	1	A0A1S3ZRT3_TOBAC	protein SCO1 homolog 1, mitochondrial-like isoform X1 OS=Nicotiana tabacum OX=4097 GN=LOC107789718 PE=4 SV=1	TR|A0A1S3ZRT3|A0A1S3ZRT3_TOBAC	221122544	213702560	227147904	189473728	185807920	201374672	231178000	217200896	218538560	221088416	208273296
720.887	2	52.547	0.8236996, 0.856375, 0.958387	GVPVQVGGEAGLAMR	0.86	A0A1S4DI91_TOBAC	long chain acyl-CoA synthetase 8-like OS=Nicotiana tabacum OX=4097 GN=LOC107830032 PE=4 SV=1	TR|A0A1S4DI91|A0A1S4DI91_TOBAC	146927600	96601624	127394536	103092384	108033600	101473840	97356544	89839432	164276544	111861320	77426544
415.905	3	56.895	0.9389185, 0.94583255, 0.9596141	IISSIWHYVK	1	A0A1S4AN38_TOBAC	SWI/SNF complex component SNF12 homolog OS=Nicotiana tabacum OX=4097 GN=LOC107799431 PE=4 SV=1	TR|A0A1S4AN38|A0A1S4AN38_TOBAC	112071528	115124520	104644120	106621704	110542744	113792576	122870576	132256800	105803392	117949792	116668528
395.19092, 789.37384	1, 2	20.984	0.9443393, 0.96557075, 0.9687842, 0.97097224	DAEDAIR	1	A0A1S4AM29_TOBAC	serine/arginine-rich splicing factor SR34A-like isoform X1 OS=Nicotiana tabacum OX=4097 GN=LOC107799110 PE=4 SV=1	TR|A0A1S4AM29|A0A1S4AM29_TOBAC;TR|A0A1S3XYU6|A0A1S3XYU6_TOBAC;TR|A0A1S4AML5|A0A1S4AML5_TOBAC;TR|A0A1S3XVR1|A0A1S3XVR1_TOBAC;TR|A0A1S4CV81|A0A1S4CV81_TOBAC	323457280	372799104	352969632	436804032	418423200	420766976	465836960	429886816	404115872	442664064	417898368
409.895	3	37.839	0.62021554, 0.9706776	IPITELDDRR	1	A0A1S4A2W6_TOBAC	peroxisomal membrane protein PEX14-like isoform X1 OS=Nicotiana tabacum OX=4097 GN=LOC107793145 PE=4 SV=1	TR|A0A1S3Y233|A0A1S3Y233_TOBAC;TR|A0A1S4A2W6|A0A1S4A2W6_TOBAC	50869200	60494972	66688368	60967688	103349440	111087152	98584904	109232400	86035224	61904840	97502256
545.83	2	67.485	0.82121587, 0.877824, 0.90863585	AALELLVAYK	1	A0A1S4AM11_TOBAC	importin beta-like SAD2 OS=Nicotiana tabacum OX=4097 GN=LOC107799189 PE=4 SV=1	TR|A0A1S4AM11|A0A1S4AM11_TOBAC	187109392	148221856	233078720	194003008	121266720	113600352	117599712	94856064	105849864	86141328	53596184
978.98	4	81.619	0.7812707, 0.9028593, 0.9553894	SRDFEQQMQPLPPPVQLGEITEQELKEYDGADPK	1	A0A1S4AQ53_TOBAC	membrane steroid-binding protein 2-like OS=Nicotiana tabacum OX=4097 GN=LOC107800001 PE=3 SV=1	TR|A0A1S4AQ53|A0A1S4AQ53_TOBAC	306468832	253209088	287475104	272139648	189532352	164936608	192233312	210827328	210975344	216833136	218484128
463.277	2	28.683	0.96592003, 0.96824795	IHASIGISK	0.99	A0A1S4CXZ8_TOBAC	probable acyl-activating enzyme 16, chloroplastic OS=Nicotiana tabacum OX=4097 GN=LOC107823819 PE=4 SV=1	TR|A0A1S4CXZ8|A0A1S4CXZ8_TOBAC	29066154	33118704	46115616	35485852	82342816	94986288	87162968	96601048	56165712	49762372	60947984
509.932	3	37.068	0.8511547, 0.9084183, 0.9200215	GVIINSPHGEDVYK	1	A0A1S3Y6B9_TOBAC	vacuolar-processing enzyme gamma-isozyme-like OS=Nicotiana tabacum OX=4097 GN=LOC107772757 PE=4 SV=1	TR|A0A1S3Y6B9|A0A1S3Y6B9_TOBAC	31115400	43016468	45987780	31127232	174007584	182338672	226843200	161322480	123717728	107173360	99426992
681.842	2	55.046	0.94368714, 0.97137886, 0.97470784	IMADAVQGLEGMK	1	A0A1S3ZE07_TOBAC	Structural maintenance of chromosomes protein OS=Nicotiana tabacum OX=4097 GN=LOC107785663 PE=3 SV=1	TR|A0A1S3ZE07|A0A1S3ZE07_TOBAC	148865856	112930976	128822368	148083296	48648012	46253208	44112672	45677700	113205584	76370016	87872960
638.992	3	81.702	0.75932175, 0.82271284, 0.95656294, 0.9615469	LAFQYLEDLKNEFER	1	A0A1S4B7H0_TOBAC	25.3 kDa vesicle transport protein OS=Nicotiana tabacum OX=4097 GN=LOC107805259 PE=3 SV=1	TR|A0A1S4AU43|A0A1S4AU43_TOBAC;TR|A0A1S4B7H0|A0A1S4B7H0_TOBAC	223673792	220862896	254026928	208261088	129206424	136790112	153793488	112733496	115972080	110653432	95345176
778.738	3	66.392	0.8652141, 0.87854296, 0.9171927, 0.9660826, 0.97177863	IEVVDLVSEESSGDKLSSTALR	0.9	A0A1S3ZDB1_TOBAC	phosphopantetheine adenylyltransferase-like OS=Nicotiana tabacum OX=4097 GN=LOC107785577 PE=4 SV=1	TR|A0A1S3ZDB1|A0A1S3ZDB1_TOBAC	80338336	106358744	92042944	85197088	134092264	153459696	155163040	130298184	155157920	134863392	72424192
532.608	3	56.47	0.8158788, 0.8767399, 0.9406502, 0.95188314, 0.96141773	DLARPPSNPWWTR	1	O24154_TOBAC	Methyltransferase OS=Nicotiana tabacum OX=4097 GN=LOC107764502 PE=2 SV=1	TR|O24154|O24154_TOBAC	286762688	316860576	309990304	370242400	55821328	50678372	66827348	66499780	191998160	197761648	171470448
778.432	2	55.968	0.917045, 0.9651264, 0.9690636	GGGVSGQVGAIQLGISR	1	A0A1S3ZVE9_TOBAC	28S ribosomal protein S9, mitochondrial-like OS=Nicotiana tabacum OX=4097 GN=LOC107790845 PE=3 SV=1	TR|A0A1S3ZVE9|A0A1S3ZVE9_TOBAC	142157344	117319016	120173328	127701376	112668024	102209440	131000216	109139424	110364944	100547304	91401448
760.394	2	65.929	0.967075	AAMLDLQSVVTESR	0.99	A0A1S4BC75_TOBAC	golgin candidate 6-like OS=Nicotiana tabacum OX=4097 GN=LOC107806804 PE=4 SV=1	TR|A0A1S4BC75|A0A1S4BC75_TOBAC	68366520	87194936	78776400	81283992	48194836	55610232	50174232	48333740	65382864	50921220	54775628
647.318	2	24.669	0.8879611, 0.94900537, 0.96354043	NLEISSNSNTSK	1	A0A140G1X7_TOBAC	Protein TIC 214 OS=Nicotiana tabacum OX=4097 GN=ycf1 PE=4 SV=1	TR|A0A140G1X7|A0A140G1X7_TOBAC	99175104	110189192	96882376	100235952	92159616	97148896	102958216	110478608	100954560	105573536	109736368
549.6089, 823.909	2, 3	69.902	0.6990988, 0.8026122, 0.87967724, 0.8800053, 0.9471213, 0.9564596, 0.95905894, 0.9666846, 0.9674755, 0.96793807, 0.9727216	LMEAVDEYIPDPVR	1	A0A1S3X9Y9_TOBAC	Elongation factor Tu OS=Nicotiana tabacum OX=4097 GN=LOC107762844 PE=3 SV=1	TR|A0A1S3X9Y9|A0A1S3X9Y9_TOBAC	5259434496	5735173632	4979986944	6147566080	5446628352	5669215744	5323279872	5583873536	5569595904	5891353600	5644543488
498.566	3	44.802	0.9137792, 0.93978494, 0.9550875, 0.97029257	SYFGGYSSYGIHR	1	A0A1S4BY02_TOBAC	probable protein arginine N-methyltransferase 3 OS=Nicotiana tabacum OX=4097 GN=LOC107813085 PE=3 SV=1	TR|A0A1S4BY02|A0A1S4BY02_TOBAC;TR|A0A1S4AXM8|A0A1S4AXM8_TOBAC	226635344	234457872	192675248	238120160	96324576	78458352	93806456	91055072	165987936	148181088	151114160
513.62024, 769.9261	2, 3	57.072	0.90195906, 0.9263757, 0.9352028, 0.9463611, 0.9560732, 0.95722824, 0.9661377, 0.9713653	SAFGNIVLHPSLQR	0.98, 1.0	A0A1S4CF47_TOBAC	ATPase family AAA domain-containing protein 3C-like OS=Nicotiana tabacum OX=4097 GN=LOC107818318 PE=3 SV=1	TR|A0A1S4CF47|A0A1S4CF47_TOBAC	580174080	520702752	508641728	545541888	398506624	386258624	389201856	433190848	446861024	442900352	472876992
1010.16	3	70.232	0.6752325, 0.80414927, 0.95178133, 0.9657909, 0.97038287	VIDDIREHAYQISTLSDFQYIDSSGR	1	A0A1S3Z926_TOBAC	clathrin interactor EPSIN 2-like OS=Nicotiana tabacum OX=4097 GN=LOC107784283 PE=4 SV=1	TR|A0A1S3Z926|A0A1S3Z926_TOBAC;TR|A0A1S4B7G0|A0A1S4B7G0_TOBAC	189661296	154163072	148352016	175081360	172986080	164367824	155687296	135144432	166617568	189136224	156598288
608.818	2	25.523	0.8926424, 0.95669544, 0.95817375	VASGNGEQVLSR	1	A0A1S4BUG5_TOBAC	callose synthase 12-like OS=Nicotiana tabacum OX=4097 GN=LOC107811977 PE=4 SV=1	TR|A0A1S3XKB5|A0A1S3XKB5_TOBAC;TR|A0A1S4CG93|A0A1S4CG93_TOBAC;TR|A0A1S4BUG5|A0A1S4BUG5_TOBAC	103483632	90441248	90947672	84532728	55981432	46479324	66367260	57267240	73246376	87595944	84168544
419.227	2	32.564	0.959095	LFESVSR	1	A0A1S4AY63_TOBAC	CCR4-NOT transcription complex subunit 1-like OS=Nicotiana tabacum OX=4097 GN=LOC107802598 PE=4 SV=1	TR|A0A1S4AY63|A0A1S4AY63_TOBAC	57179008	51323096	49580948	55398408	57000104	62769408	63549368	50632360	51164820	57738504	55133300
541.947	3	27.42	0.5823889, 0.93196076, 0.95862633, 0.9638721, 0.9728166	QGNITHHEYIQVGK	1	A0A1S3X1Q4_TOBAC	callose synthase 9-like OS=Nicotiana tabacum OX=4097 GN=LOC107760121 PE=4 SV=1	TR|A0A1S3X1Q4|A0A1S3X1Q4_TOBAC;TR|A0A1S3YMJ1|A0A1S3YMJ1_TOBAC;TR|A0A1S3ZN86|A0A1S3ZN86_TOBAC	132592424	132860832	146075664	134386176	120619336	108940592	127437656	100158696	155684128	134794288	139357488
403.875	3	28.942	0.8433479, 0.88175094, 0.9691912	ISDVTYQDIR	0.94	A0A1S4D5M5_TOBAC	polygalacturonase-like OS=Nicotiana tabacum OX=4097 GN=LOC107826144 PE=3 SV=1	TR|A0A1S4D5M5|A0A1S4D5M5_TOBAC	55062484	44213956	46325264	34056452	118493624	145526400	130162544	128586672	108162824	97060664	77396144
730.891	2	73.219	0.954615	TNTLLVPLGDDFR	0.99	A0A1S3YMI8_TOBAC	Alpha-mannosidase OS=Nicotiana tabacum OX=4097 GN=LOC107777832 PE=3 SV=1	TR|A0A1S3YMI8|A0A1S3YMI8_TOBAC	87445056	89569464	92099336	84809400	65276192	73004184	67581296	65982864	90953728	97884960	87784936
873.94586, 1164.9249	3, 4	93.237	0.86972624, 0.8979059, 0.92708313, 0.9543898, 0.9645365, 0.96516585, 0.9668449, 0.96732986, 0.96786195, 0.9695062, 0.96970236	MNPLVSVLHLYDVANTPGVTADISHMDTGAVVR	1	A0A1S3YGR9_TOBAC	Malate dehydrogenase OS=Nicotiana tabacum OX=4097 GN=LOC107775935 PE=3 SV=1	TR|A0A1S3YGR9|A0A1S3YGR9_TOBAC	1032251968	1223673984	1199906688	1115943296	2064282240	1943772800	2059481600	2047820672	640840384	717919360	641713600
495.575	3	41.386	0.78620285, 0.88299197, 0.88311344, 0.94423485	GREWTHGGFFYK	0.95	A0A1S4DFW9_TOBAC	uncharacterized protein LOC107829272 OS=Nicotiana tabacum OX=4097 GN=LOC107829272 PE=4 SV=1	TR|A0A1S4DFW9|A0A1S4DFW9_TOBAC	164215456	165704352	161891424	174100160	89696808	88539472	125214320	132578840	147664944	150497744	190473648
636.88, 636.8806	2	50.679	0.6466175, 0.69968754, 0.7392238, 0.7424801, 0.79920393, 0.82005054	LLSAGANVVLTSK	0.98, 1.0	A0A1S3Y346_TOBAC	T-complex protein 1 subunit alpha OS=Nicotiana tabacum OX=4097 GN=LOC107771644 PE=3 SV=1	TR|A0A1S3Y346|A0A1S3Y346_TOBAC	596065600	419601984	535375712	450576416	312180896	375885888	348311776	305782848	507603424	351707968	254586048
790.697	3	69.109	0.8456467, 0.9347918, 0.96343017, 0.96715987, 0.9682274	KIWC[160.0307]FGPETTGPNMVVDMC[160.0307]K	1	A0A1S3Y0T4_TOBAC	elongation factor 2 OS=Nicotiana tabacum OX=4097 GN=LOC107770769 PE=4 SV=1		302129312	381999968	137129264	226384496	176784304	54733376	98059840	45799620	197091920	172249648	186842032
819.447	2	61.077	0.62700117, 0.63915664, 0.9022588, 0.9555176	DIILGAEITPPSQQR	1	A0A1S4A5A8_TOBAC	pre-mRNA-processing-splicing factor 8-like OS=Nicotiana tabacum OX=4097 GN=LOC107793846 PE=4 SV=1	TR|A0A1S4D651|A0A1S4D651_TOBAC;TR|A0A1S4A5A8|A0A1S4A5A8_TOBAC	103735040	133260664	163342304	149637424	169572400	190057520	164243952	145948320	113680424	122415464	100577120
495.58972, 742.8811	2, 3	71.679	0.6890337, 0.7425755, 0.7530079, 0.83552635, 0.86083424, 0.9191326, 0.94397324	SLDILHDPWFNK	1	A0A1S3YGD4_TOBAC	Malic enzyme OS=Nicotiana tabacum OX=4097 GN=LOC107775826 PE=3 SV=1	TR|A0A1S3YGD4|A0A1S3YGD4_TOBAC	562403520	589100736	627475584	597843136	857515584	853268608	817249408	776936256	850619712	819688768	793190464
527.325	2	55.196	0.9447133, 0.9593121, 0.95946974	TAAVVLPNLR	1	A0A1S4CB55_TOBAC	CDK5RAP3-like protein OS=Nicotiana tabacum OX=4097 GN=LOC107817112 PE=4 SV=1	TR|A0A1S4CB55|A0A1S4CB55_TOBAC	113060680	101125344	88177664	106454216	90715536	68786272	86287648	63723136	90858808	93853304	97996760
442.201	2	28.602	0.7494718, 0.9560045	DNSYWAK	1	A0A1S3YCM3_TOBAC	nucleolar and coiled-body phosphoprotein 1-like OS=Nicotiana tabacum OX=4097 GN=LOC107774819 PE=4 SV=1	TR|A0A1S3YCM3|A0A1S3YCM3_TOBAC	166081888	161279776	105473856	168267360	85339888	59878376	83862864	92753152	122745888	116680688	121833408
391.86835, 587.29913	2, 3	28.353	0.94786274, 0.96709245, 0.97366583	LEQVFSEHGK	1	A0A1S3YB66_TOBAC	28 kDa ribonucleoprotein, chloroplastic-like OS=Nicotiana tabacum OX=4097 GN=LOC107774439 PE=4 SV=1	TR|A0A1S3YB66|A0A1S3YB66_TOBAC;TR|A0A1S3ZIC0|A0A1S3ZIC0_TOBAC	135496544	160165904	153601568	182443376	127289408	118057672	141295472	132891920	157575856	145287264	146573248
696.861	2	74.572	0.9350509, 0.9503602, 0.96006835	GADAVGSVFSVLDR	0.99	A0A1S3X727_TOBAC	ABC transporter B family member 15-like OS=Nicotiana tabacum OX=4097 GN=LOC107761767 PE=4 SV=1	TR|A0A1S3X727|A0A1S3X727_TOBAC	238503488	214602784	249668496	181328912	109978504	91533216	105980112	106135832	197734080	174947664	157007552
539.822	2	40.064	0.93907607, 0.9662239, 0.97011256	EIILLHQGR	1	A0A1S3YBJ8_TOBAC	uncharacterized protein LOC107774545 OS=Nicotiana tabacum OX=4097 GN=LOC107774545 PE=4 SV=1	TR|A0A1S3YBJ8|A0A1S3YBJ8_TOBAC	79129480	89092112	70435528	97261600	111443104	95303776	101005416	116160848	76255480	91353504	99087992
578.2487, 866.8687	2, 3	18.858	0.89222693, 0.9552946, 0.9592358, 0.960552, 0.96431553, 0.964817, 0.9658582, 0.97023195, 0.97337973	SSEYHDRNDQYYR	0.82, 1.0	A0A1S4DHA4_TOBAC	glutamate--tRNA ligase, cytoplasmic-like OS=Nicotiana tabacum OX=4097 GN=LOC107829795 PE=3 SV=1	TR|A0A1S4DHA4|A0A1S4DHA4_TOBAC	550160960	433389888	437329312	468393248	421409856	393165120	391267200	415115584	461710816	480177984	502475680
937.7689, 937.7701	3	67.68	0.6105162, 0.7250384, 0.80934775, 0.8320066, 0.85497904, 0.88799125	YVTASNAYLGHQEDAVDFDITYYR	1	A0A1S3XSZ5_TOBAC	probable L-gulonolactone oxidase 6 OS=Nicotiana tabacum OX=4097 GN=LOC107768458 PE=4 SV=1	TR|A0A1S3XSZ5|A0A1S3XSZ5_TOBAC	335688896	173022592	348063040	150582848	106482680	344090112	305571840	193727264	231211632	141675296	44695168
600.2923, 899.9339	2, 3	41.062	0.8618849, 0.9565661, 0.96520287, 0.9696927, 0.9716585, 0.9719202, 0.9727767	IYSSVSDHYTSPLSSR	1	A0A1S4BNG1_TOBAC	pentatricopeptide repeat-containing protein At4g36680, mitochondrial-like OS=Nicotiana tabacum OX=4097 GN=LOC107810198 PE=4 SV=1	TR|A0A1S4BNG1|A0A1S4BNG1_TOBAC	837960064	808030400	829717888	843965056	558822016	553526656	662538112	666228480	717115520	736963904	757132352
421.779	2	67.995	0.9646229, 0.9650263	IVLWALK	1	A0A1S3XEB8_TOBAC	uncharacterized protein LOC107764097 isoform X1 OS=Nicotiana tabacum OX=4097 GN=LOC107764097 PE=4 SV=1	TR|A0A1S3XEB8|A0A1S3XEB8_TOBAC	86359952	101832144	88268680	92963856	111289952	121191312	105294304	108919616	109469216	118201312	106233224
613.9863, 920.47577	2, 3	81.669	0.90297794, 0.96265817, 0.9629701	NITFFVGPEVSAHFFK	0.91, 1.0	Q8GZV0_TOBAC	Obtusifoliol-14-demethylase OS=Nicotiana tabacum OX=4097 GN=CYP51 PE=2 SV=1	TR|Q8GZV0|Q8GZV0_TOBAC	328640608	256817328	321861216	314584192	98634176	116804528	104378952	99109856	123243312	103603496	100445160
574.91205, 574.91223, 861.8638	2, 3	35.958	0.9134356, 0.93830293, 0.9385399, 0.9448228, 0.9590375, 0.9603203, 0.9656211, 0.96958506, 0.969729, 0.97080076	DATDDFEDIGHSSSAR	1	CYB5S_TOBAC	Cytochrome b5, seed isoform OS=Nicotiana tabacum OX=4097 PE=2 SV=1; Duplicate proteins: tr|A0A1S4BXS7|A0A1S4BXS7_TOBAC	SP|P49099|CYB5S_TOBAC	740091328	771416896	884253824	767559232	551175360	566087616	581110464	531073376	734906880	709325568	698899520
472.214	2	24.529	0.92448336, 0.94610584	QSATDYMK	0.96	A0A1S4C746_TOBAC	CCR4-NOT transcription complex subunit 11-like isoform X1 OS=Nicotiana tabacum OX=4097 GN=LOC107815802 PE=4 SV=1	TR|A0A1S4C746|A0A1S4C746_TOBAC	133311872	126793728	112007216	135567552	104744208	92049296	105740784	107930160	118381712	116610552	123095296
597.263	2	24.926	0.94419926, 0.94528264, 0.9606377	DDWGSTTGAQR	1	A0A1S4BSM8_TOBAC	betaine aldehyde dehydrogenase, chloroplastic-like isoform X1 OS=Nicotiana tabacum OX=4097 GN=LOC107811392 PE=3 SV=1	TR|A0A1S4BSM8|A0A1S4BSM8_TOBAC;TR|A0A1S4BSD0|A0A1S4BSD0_TOBAC	44059864	54206700	53582164	63224968	178945056	197490960	182525408	186209840	136227472	131652240	151614912
514.97235, 771.95404	2, 3	33.578	0.80774605, 0.8757358, 0.9193714, 0.96567005, 0.9660916, 0.9684326, 0.969389, 0.97002155, 0.9716983	YVLVKDPTKPQVR	0.78, 1.0	A0A1S4BAS1_TOBAC	Eukaryotic translation initiation factor 3 subunit D OS=Nicotiana tabacum OX=4097 GN=LOC107806301 PE=3 SV=1	TR|A0A1S4BAS1|A0A1S4BAS1_TOBAC	942148992	889716800	775216640	890507648	535645312	489614848	562576192	568703296	741359744	758859008	792210496
578.277	2	35.694	0.946151, 0.9643915, 0.9645075	LGSVSDYC[160.0307]VR	0.95	A0A1S4BIX5_TOBAC	uncharacterized protein LOC107808755 isoform X1 OS=Nicotiana tabacum OX=4097 GN=LOC107808755 PE=4 SV=1		133926624	133546744	119009680	134311136	95431768	78971696	72475480	78005328	92568904	120420424	107822096
800.4236, 800.4239, 800.4241, 800.4243, 800.42444, 1200.1318	2, 3	90.763	0.5006414, 0.52397954, 0.5481352, 0.7040311, 0.7236238, 0.74265856, 0.7747216, 0.81059545, 0.8114913, 0.81270766, 0.81802523, 0.8195185, 0.83437467	WTVQQAAELSIAAPTIAASLDSR	0.99, 1.0	A0A1S3YKL6_TOBAC	6-phosphogluconate dehydrogenase, decarboxylating OS=Nicotiana tabacum OX=4097 GN=LOC107777046 PE=3 SV=1	TR|A0A1S3YKL6|A0A1S3YKL6_TOBAC	559296000	451814944	651802112	495399040	425657024	638689088	648907008	446540256	331484928	270501312	174922544
635.82	2	59.783	0.94371337, 0.95199656	QSYNELLEFK	0.96	A0A1S4ADZ6_TOBAC	V-type proton ATPase subunit a OS=Nicotiana tabacum OX=4097 GN=LOC107796568 PE=3 SV=1	TR|A0A1S4ADZ6|A0A1S4ADZ6_TOBAC	121317616	122910368	115014384	116820352	125054224	107964480	134818368	116034160	98810512	103046688	151849952
468.76093, 468.76108	2	37.2	0.5160788, 0.8830593, 0.8978647	VEVTGIYR	0.93, 1.0	A0A1S4AAF4_TOBAC	DNA helicase OS=Nicotiana tabacum OX=4097 GN=LOC107795484 PE=3 SV=1	TR|A0A1S4AAF4|A0A1S4AAF4_TOBAC	107811744	87418216	123740120	140241600	67115656	75695872	107144624	61008144	95521504	96261872	100168152
423.25	2	54.962	0.9623611, 0.964591	MVLVDLR	1	A0A1S4DEW4_TOBAC	protein ABHD11-like isoform X1 OS=Nicotiana tabacum OX=4097 GN=LOC107829078 PE=4 SV=1	TR|A0A1S4DEW4|A0A1S4DEW4_TOBAC	72728144	81840224	70016072	70875328	153603360	161507088	143837824	162083600	91300456	100544576	96633760
1074.02	2	76.178	0.88501966, 0.92869735, 0.9514247, 0.9657657	ENFSSSDLPPPPVFTLEDR	1	A0A1S4A9T2_TOBAC	Nuclear pore complex protein NUP35 OS=Nicotiana tabacum OX=4097 GN=LOC107795254 PE=3 SV=1	TR|A0A1S4A9T2|A0A1S4A9T2_TOBAC	158469408	179653056	212491344	236419424	244955920	196963440	215358272	197309328	269750048	232271296	222849984
489.724	2	53.854	0.8367704, 0.94913757, 0.97214776	FNFYEMK	0.97	A0A1S3YTC2_TOBAC	proline--tRNA ligase, chloroplastic/mitochondrial-like OS=Nicotiana tabacum OX=4097 GN=LOC107779488 PE=3 SV=1	TR|A0A1S3YTC2|A0A1S3YTC2_TOBAC	113807376	118280112	93195160	134803744	123781264	120271488	101466640	112790104	134360000	141949904	141307440
631.815	2	33.836	0.8603164, 0.8985391, 0.9727988	QSLSTEAIEER	1	A0A1S3YPH8_TOBAC	protein TIC 22-like, chloroplastic OS=Nicotiana tabacum OX=4097 GN=LOC107778233 PE=4 SV=1	TR|A0A1S3YPH8|A0A1S3YPH8_TOBAC	121318776	125384536	117937800	141259216	130049888	135903072	138884496	132516992	147197216	156313440	134119936
712.665	3	50.611	0.8546256, 0.968031	IDASYYGYRDEEDGILEK	0.76	A0A1S4BZM8_TOBAC	pre-mRNA-splicing factor ISY1 homolog OS=Nicotiana tabacum OX=4097 GN=LOC107813591 PE=4 SV=1	TR|A0A1S4BZM8|A0A1S4BZM8_TOBAC	87451104	110531920	115622872	118897968	102767560	120863904	116235120	95141648	128286320	138014688	83767872
598.5307, 797.7042	3, 4	25.476	0.82896584, 0.9035474, 0.90368176, 0.9642483, 0.96515906, 0.9693466, 0.9712205, 0.9716385, 0.9719691, 0.97337586	MVTDGDDKANKTEEENIPEQK	1	A0A1S3YBD8_TOBAC	U2 small nuclear ribonucleoprotein A'-like OS=Nicotiana tabacum OX=4097 GN=LOC107774413 PE=4 SV=1	TR|A0A1S3YBD8|A0A1S3YBD8_TOBAC	476485984	479640576	501294208	551150720	463663200	508969664	511808544	470952608	491669888	511977984	523038400
935.902	2	51.148	0.5170074, 0.64756334, 0.95887494	SSLEQSFSYYSADDGSK	1	A0A1S3ZNE8_TOBAC	Alpha-mannosidase OS=Nicotiana tabacum OX=4097 GN=LOC107788691 PE=3 SV=1	TR|A0A1S3ZNE8|A0A1S3ZNE8_TOBAC	145604528	138385008	88351256	119996680	236536896	258931456	210487968	291279680	229934176	194258576	252890064
532.281	2	19.958	0.94050324, 0.97143316, 0.97382915	KYGPDGAVTR	0.94	A0A1S4DME2_TOBAC	AT-hook motif nuclear-localized protein 1-like OS=Nicotiana tabacum OX=4097 GN=LOC107831334 PE=4 SV=1	TR|A0A1S4DME2|A0A1S4DME2_TOBAC	48772112	54330768	64622192	57565052	80284576	82153696	93117664	81311608	64959480	86931184	74498248
410.72	2	31.75	0.7667679, 0.93462014	VGDFGVAR	0.93	A0A1S4AZ93_TOBAC	serine/threonine-protein kinase STY46-like OS=Nicotiana tabacum OX=4097 GN=LOC107802825 PE=4 SV=1	TR|A0A1S3XTN8|A0A1S3XTN8_TOBAC;TR|A0A1S4AZ93|A0A1S4AZ93_TOBAC;TR|A0A1S4A774|A0A1S4A774_TOBAC	69774992	58743948	70030544	73461424	59761704	70038256	69613424	62251556	73086776	64592668	72781288
619.999	3	42.302	0.7281363, 0.8443018, 0.9048521, 0.93667704	GFSHHFITPYKPSLAR	1	A0A1S4D788_TOBAC	ATPase LOC107826790 OS=Nicotiana tabacum OX=4097 GN=LOC107826790 PE=3 SV=1	TR|A0A1S4D788|A0A1S4D788_TOBAC;TR|A0A1S4CVS3|A0A1S4CVS3_TOBAC	224427168	246849744	235753408	222265232	194177952	172391472	242541824	180026400	217609248	228420944	227131520
448.253	2	21.41	0.8798527, 0.95587385, 0.9645629	HQLQLEK	0.79	A0A1S4A142_TOBAC	uncharacterized membrane protein At1g75140-like OS=Nicotiana tabacum OX=4097 GN=LOC107792635 PE=4 SV=1	TR|A0A1S4A142|A0A1S4A142_TOBAC	83950776	76291720	74505168	81627200	61750752	66910848	68026376	63673712	71138088	77544712	73983144
790.755	3	93.431	0.619114, 0.74823636, 0.92653966, 0.9552873, 0.96153784	GVIFFGNSPYVFLPDIDVSKR	1	A0A1S4AXN2_TOBAC	basic 7S globulin-like OS=Nicotiana tabacum OX=4097 GN=LOC107802294 PE=3 SV=1	TR|A0A1S4AXN2|A0A1S4AXN2_TOBAC	255629296	293910400	270248640	291124192	247392240	243828928	277261632	260170768	143548864	142453200	138711808
606.8096, 606.8172	2	38.878	0.915381, 0.9350008, 0.96814245, 0.96973723, 0.9714282, 0.9721342	IVNDNYLYAK	0.77, 1.0	A0A1S4AF91_TOBAC	nucleolar protein 56-like OS=Nicotiana tabacum OX=4097 GN=LOC107796991 PE=4 SV=1	TR|A0A1S4AF91|A0A1S4AF91_TOBAC	2918979584	2752562944	2560853504	2866867712	2281616384	2232604672	2466216192	2373456640	2731490560	2861667328	2805881088
778.914	2	90.86	0.95002186, 0.9561899, 0.9686858, 0.9732153	LLTLADLDSSFFSK	1	A0A1S4CR78_TOBAC	ABC transporter I family member 17-like OS=Nicotiana tabacum OX=4097 GN=LOC107821655 PE=4 SV=1	TR|A0A1S4CR78|A0A1S4CR78_TOBAC	228144640	236399936	258385488	223599696	200071168	213035664	210176528	186401568	175452048	146159552	146132496
599.986	3	63.766	0.9473849, 0.9579946, 0.9615897	SLLPVEPLVEEC[160.0307]EKR	0.99	A0A1S4D5H1_TOBAC	Clathrin heavy chain OS=Nicotiana tabacum OX=4097 GN=LOC107826230 PE=3 SV=1		92799784	104307984	142703568	94068904	153538512	183854384	250857488	287494368	187721712	178072480	142399488
660.3298, 989.99054	2, 3	85.586	0.86294127, 0.87602067, 0.94545084, 0.94573534, 0.95864, 0.9607624, 0.96542054, 0.96762115, 0.9685064, 0.9703872	GLFSLILGEENATDDTQR	1	A0A1S3YMU2_TOBAC	ER membrane protein complex subunit 3 OS=Nicotiana tabacum OX=4097 GN=LOC107777714 PE=3 SV=1	TR|A0A1S3YMU2|A0A1S3YMU2_TOBAC	1246034688	1321049728	1460629632	1400542336	789130560	753391616	693741696	721237888	675398720	662284352	630543744
432.259	2	25.375	0.7566568, 0.97089785, 0.9728274	ILEPVHR	0.98	A0A1S4CJ72_TOBAC	serine/arginine-rich splicing factor SC35-like OS=Nicotiana tabacum OX=4097 GN=LOC107819647 PE=4 SV=1	TR|A0A1S4CJ72|A0A1S4CJ72_TOBAC	74282928	82966864	64800704	70774280	71881696	81323416	92975672	87740024	81414064	87200192	87217904
641.685	3	39.514	0.9169674, 0.92778254, 0.93081087, 0.9500274, 0.9634234	SEGPAALQGGVMEVKPKPK	0.99	A0A1S3ZQD3_TOBAC	eukaryotic translation initiation factor 4B1-like OS=Nicotiana tabacum OX=4097 GN=LOC107789198 PE=4 SV=1	TR|A0A1S3ZQD3|A0A1S3ZQD3_TOBAC	154242864	117692040	89759752	153379616	146236032	182225136	165977040	172963136	148767696	180944016	165452208
426.87918, 639.814	2, 3	30.3	0.8304987, 0.8640605, 0.90407777, 0.9671794, 0.9739381	FFEHGSASQIR	0.89, 1.0	A0A1S3Y3F9_TOBAC	pumilio homolog 2-like isoform X2 OS=Nicotiana tabacum OX=4097 GN=LOC107771741 PE=4 SV=1	TR|A0A1S3ZQI8|A0A1S3ZQI8_TOBAC;TR|A0A1S4B1W8|A0A1S4B1W8_TOBAC;TR|A0A1S3Y3F9|A0A1S3Y3F9_TOBAC	250449616	251655680	230738752	292947104	240610768	203096672	205032144	219473824	261831424	267410272	261057568
510.304	2	34.834	0.7419785, 0.76441884, 0.96544725	NQHPLGILK	0.97	A0A1S4CDK2_TOBAC	phenylalanine--tRNA ligase, chloroplastic/mitochondrial-like OS=Nicotiana tabacum OX=4097 GN=LOC107817853 PE=4 SV=1	TR|A0A1S4CDK2|A0A1S4CDK2_TOBAC	77858928	93938112	96536824	111159976	103097328	112522112	119177088	112286328	108045432	115632008	115315520
418.699	2	32.616	0.8979253, 0.95289856, 0.9654218	NLGDFDR	0.99	A0A1S4CM96_TOBAC	Endoglucanase OS=Nicotiana tabacum OX=4097 GN=LOC107820555 PE=3 SV=1	TR|A0A1S4CM96|A0A1S4CM96_TOBAC	122108296	144913440	140410160	150064320	46108916	42866532	49127520	41451296	104447648	89890624	107462512
694.376	2	71.871	0.9271226, 0.96196026	SPVLLLMGGGMGAGK	1	A0A1S3X4U9_TOBAC	uncharacterized protein LOC107761082 OS=Nicotiana tabacum OX=4097 GN=LOC107761082 PE=4 SV=1	TR|A0A1S3X4U9|A0A1S3X4U9_TOBAC	92495728	118778696	133658336	70495032	118385456	140545680	102333424	137331168	126049656	124288264	137478640
662.821	2	65.133	0.720472, 0.75289667, 0.95535886	SWWEAYVAANK	1	A0A1S4BIX3_TOBAC	probable alpha,alpha-trehalose-phosphate synthase [UDP-forming] 7 isoform X1 OS=Nicotiana tabacum OX=4097 GN=LOC107808783 PE=4 SV=1	TR|A0A1S4BIX3|A0A1S4BIX3_TOBAC;TR|A0A1S4BJ28|A0A1S4BJ28_TOBAC	117182232	132932816	113098016	131093528	113346640	95645432	88237144	151551568	102218816	117427488	143008528
530.307	2	57.223	0.8721194, 0.9280817, 0.95651156, 0.96917236	STIIQELAGK	0.99	A0A1S4A7E4_TOBAC	pumilio homolog 2-like isoform X1 OS=Nicotiana tabacum OX=4097 GN=LOC107794520 PE=4 SV=1	TR|A0A1S4A7E4|A0A1S4A7E4_TOBAC;TR|A0A1S4CQK3|A0A1S4CQK3_TOBAC	115167424	104676768	92911808	99172760	91970272	101171584	106159136	123850360	104723736	121179280	108441584
727.831	2	28.302	0.78466135, 0.946853, 0.9702337, 0.9705527	HEQSGSGYGEYIK	1	A0A1S4DAI2_TOBAC	uncharacterized protein LOC107827754 OS=Nicotiana tabacum OX=4097 GN=LOC107827754 PE=4 SV=1	TR|A0A1S4DAI2|A0A1S4DAI2_TOBAC	96175824	102974328	100750656	98782832	130453424	110423440	130665448	123856120	108537048	117358992	131165792
867.7591, 867.7592, 867.7627, 1301.1346	2, 3	75.882	0.5348525, 0.5454985, 0.5589423, 0.64162385, 0.78691, 0.849017, 0.94828165, 0.9545866, 0.9555207, 0.95655936, 0.9572124, 0.95784146, 0.9586983, 0.9590338, 0.95952004, 0.9598223, 0.95996225, 0.9632814	AHTDWVTAIATPIDNSDMIVTSSR	0.92, 1.0	A0A1S4ABX7_TOBAC	guanine nucleotide-binding protein subunit beta-like protein OS=Nicotiana tabacum OX=4097 GN=LOC107795918 PE=4 SV=1	TR|A0A1S4ABX7|A0A1S4ABX7_TOBAC	25963288576	26650079232	27379132416	26849206272	20163153920	20433238016	18610944000	18465585152	24300984320	23007729664	22313416704
442.58932, 442.5895, 442.58966, 442.5898, 442.59018, 663.3791, 663.3809	2, 3	37.378	0.5125464, 0.5416683, 0.6577894, 0.6712877, 0.79362303, 0.809466, 0.84489185, 0.90795434, 0.9272891, 0.9354182, 0.9361798, 0.93964726, 0.94071645, 0.9408821, 0.94100785, 0.9411141, 0.9413909, 0.941533, 0.9425584, 0.9443016, 0.9451991, 0.95512, 0.9673513, 0.96871907	DNIQGITKPAIR	0.99, 1.0	A0A9R6_TOBAC	Histone H4 OS=Nicotiana tabacum OX=4097 GN=NtH4 PE=2 SV=1	TR|A0A1S3XDX6|A0A1S3XDX6_TOBAC;TR|A0A9R6|A0A9R6_TOBAC;TR|A0A1S4BDS0|A0A1S4BDS0_TOBAC;TR|A0A1S3Y8K5|A0A1S3Y8K5_TOBAC;TR|A0A1S4D357|A0A1S4D357_TOBAC	189479272448	194025226240	187373305856	193009516544	193859289088	222310989824	230524305408	219192950784	210951536640	218125090816	228628398080
745.411	2	64.366	0.8077528, 0.9522793, 0.9701096	NIFILAGQSNISGR	1	A0A1S4CP24_TOBAC	probable carbohydrate esterase At4g34215 OS=Nicotiana tabacum OX=4097 GN=LOC107820884 PE=4 SV=1	TR|A0A1S4CP24|A0A1S4CP24_TOBAC	183052496	145590384	142658000	163258944	221329328	212353072	222274752	185821936	213848000	202953056	202087728
817.343	2	61.196	0.76776946, 0.79421026, 0.9404577	FSFDWENTEDTSR	1	A0A1S3XWY0_TOBAC	DEAD-box ATP-dependent RNA helicase 21 OS=Nicotiana tabacum OX=4097 GN=LOC107769656 PE=3 SV=1	TR|A0A1S4BL03|A0A1S4BL03_TOBAC;TR|A0A1S3XWY0|A0A1S3XWY0_TOBAC	163258944	166854560	121074512	132533632	146918032	143155424	135700816	190058000	147572144	166113632	164015392
630.312	2	37.172	0.70035607, 0.91790724, 0.9668186	ELQNMLNQNR	1	A0A1S3YP07_TOBAC	nuclear pore complex protein NUP133-like isoform X1 OS=Nicotiana tabacum OX=4097 GN=LOC107778265 PE=4 SV=1	TR|A0A1S3YP07|A0A1S3YP07_TOBAC	98181776	92268184	127502120	88480968	92306024	100089584	99620904	66553392	90870432	91972224	65379556
704.857	2	26.933	0.94011223, 0.9539389, 0.96059555	EKLETENYVQR	1	A0A1S3YR67_TOBAC	protein CROWDED NUCLEI 1-like OS=Nicotiana tabacum OX=4097 GN=LOC107778685 PE=4 SV=1	TR|A0A1S3XZ84|A0A1S3XZ84_TOBAC;TR|A0A1S3YR67|A0A1S3YR67_TOBAC	96682408	96707840	94910120	89078480	104405296	121310872	131253912	106148056	109538392	111421440	106322752
857.727	3	87.144	0.82157844, 0.96173203, 0.9701108, 0.9748161	TEEEGSDYLVDHSIVMYLMDPK	1	A0A1S3ZRT3_TOBAC	protein SCO1 homolog 1, mitochondrial-like isoform X1 OS=Nicotiana tabacum OX=4097 GN=LOC107789718 PE=4 SV=1	TR|A0A1S3ZRT3|A0A1S3ZRT3_TOBAC	247829264	283891296	281582528	268612640	222478752	196040192	204238336	192739424	204701056	184053584	183596832
599.817	2	73.758	0.87369895, 0.9351261, 0.95741093	YPENFFLLR	1	PP11_TOBAC	Serine/threonine-protein phosphatase PP1 isozyme 1 OS=Nicotiana tabacum OX=4097 GN=NPP1 PE=2 SV=1	TR|A0A1S4BYD6|A0A1S4BYD6_TOBAC;TR|A0A1S4CU78|A0A1S4CU78_TOBAC;SP|O04858|PP13_TOBAC;SP|O04856|PP11_TOBAC	148337120	147569936	137018960	155512544	112061776	111549784	83404584	72928008	132261600	139994096	133805680
478.724	2	32.697	0.9576133, 0.9746811	TFMVDESK	0.95	A0A1S3YBP9_TOBAC	factor of DNA methylation 1-like OS=Nicotiana tabacum OX=4097 GN=LOC107774607 PE=4 SV=1	TR|A0A1S4BDN0|A0A1S4BDN0_TOBAC;TR|A0A1S3YBP9|A0A1S3YBP9_TOBAC	63812408	78022320	88279712	79963824	93248688	93286352	96573144	83481448	92365960	97613208	99983496
583.798	2	24.472	0.91609675, 0.9435651, 0.95184547	KC[160.0307]PDPIPDPK	0.78	Q9XFL2_TOBAC	Peroxidase OS=Nicotiana tabacum OX=4097 GN=PER PE=2 SV=1		51314460	62262464	57967320	66107032	80348120	86367784	97839928	85155296	63243940	72466384	83319760
525.9261, 788.38385	2, 3	38.177	0.87436175, 0.94101375, 0.9524672, 0.95703614, 0.9648944, 0.9713086	RVDEALSSLDEGER	0.99, 1.0	A0A1S4AQT5_TOBAC	exocyst complex component EXO84B-like OS=Nicotiana tabacum OX=4097 GN=LOC107800394 PE=4 SV=1	TR|A0A1S4AQT5|A0A1S4AQT5_TOBAC	291708192	302037632	300943968	320251712	228298896	188900032	242577792	218249072	282204928	278117280	284893408
702.4	2	62.931	0.94661295, 0.9576895	ILVEPQTLTFSR	1	A0A1S3XIJ6_TOBAC	subtilisin-like protease SBT1.7 isoform X1 OS=Nicotiana tabacum OX=4097 GN=LOC107765585 PE=4 SV=1	TR|A0A1S3XIJ6|A0A1S3XIJ6_TOBAC	153570752	152171696	149810592	125757520	75885456	73602128	52883008	69301072	102791976	114226152	99263472
486.59076, 486.59122	3	71.381	0.5867642, 0.6123721, 0.6398647, 0.7186816, 0.7516552, 0.77904767	MPAVVEYVLSGHR	1	A0A1S3X832_TOBAC	staphylococcal nuclease domain-containing protein 1-like OS=Nicotiana tabacum OX=4097 GN=LOC107762347 PE=4 SV=1	TR|A0A1S3X832|A0A1S3X832_TOBAC	363981376	329337216	330605952	300812608	242468544	229880736	209869008	199235280	248342608	225461136	271112928
751.903	2	52.973	0.8320939, 0.90114987, 0.9369186	ADLGSPALGQGVVYR	0.84	A0A1S3XPQ9_TOBAC	DNA-binding protein SMUBP-2-like isoform X1 OS=Nicotiana tabacum OX=4097 GN=LOC107767374 PE=4 SV=1	TR|A0A1S3YXM8|A0A1S3YXM8_TOBAC;TR|A0A1S3XPQ9|A0A1S3XPQ9_TOBAC	96388312	110147096	134420528	135156768	113349792	117403304	94096256	99453400	131768880	127065176	110677040
402.22333, 602.83136	2, 3	26.657	0.7835853, 0.9269576, 0.95220137, 0.9549087, 0.95503, 0.96479106	KVVGC[160.0307]GC[160.0307]VVVK	0.99, 1.0	A0A1S4BDS2_TOBAC	40S ribosomal protein S12 OS=Nicotiana tabacum OX=4097 GN=LOC107807187 PE=3 SV=1		680879936	632281856	563684288	531302432	450604384	407164736	395883968	354195264	568854080	541675648	471617824
454.739	2	31.21	0.9491893, 0.950175	AVYEELGK	0.75	A0A1S4BPE9_TOBAC	Signal recognition particle subunit SRP68 OS=Nicotiana tabacum OX=4097 GN=LOC107810486 PE=3 SV=1	TR|A0A1S4BPE9|A0A1S4BPE9_TOBAC	43142620	47377408	102379416	38669268	54485372	52634576	29123668	25940292	48145476	55704348	36014056
648.835	2	35.164	0.9488893, 0.96648955	LQQSSQYLMAK	0.97	A0A1S3YXF9_TOBAC	phagocyte signaling-impaired protein-like isoform X3 OS=Nicotiana tabacum OX=4097 GN=LOC107780747 PE=4 SV=1	TR|A0A1S3YXB0|A0A1S3YXB0_TOBAC;TR|A0A1S3YXK2|A0A1S3YXK2_TOBAC;TR|A0A1S3YXF9|A0A1S3YXF9_TOBAC	119620992	120642736	113272296	142899488	119837184	117713272	145919456	108514320	132686464	107875248	145944000
521.78827, 521.78864	2	54.792	0.6005084, 0.7711916, 0.80840725, 0.94581324	FADLLNPPR	0.99, 1.0	A0A1S4B1M7_TOBAC	NADPH--cytochrome P450 reductase-like OS=Nicotiana tabacum OX=4097 GN=LOC107803603 PE=4 SV=1	TR|A0A1S4B1M7|A0A1S4B1M7_TOBAC	299690464	358422464	316500288	334569504	187759424	184812224	181050992	192767920	279326016	269019328	286792832
632.315, 632.31525, 632.31555, 632.31573, 632.3158, 632.3159, 947.9697, 947.97064	2, 3	69.022	0.5172604, 0.5310974, 0.56537, 0.5748846, 0.5907945, 0.6040927, 0.61428225, 0.6146745, 0.66907966, 0.68568796, 0.70904136, 0.7090662, 0.7276336, 0.7342105, 0.7437877, 0.75694764, 0.8333616, 0.8431405, 0.87041163, 0.8768132	KLVVVDFTASWC[160.0307]GPC[160.0307]R	1	TRXH1_TOBAC	Thioredoxin H-type 1 OS=Nicotiana tabacum OX=4097 PE=2 SV=1; Duplicate proteins: tr|A0A1S3X7Z1|A0A1S3X7Z1_TOBAC		582320640	460227424	602522752	446277376	883539456	1016908800	1018751936	753349888	530362208	422716128	173539456
722.30133, 1082.9481	2, 3	26.962	0.80619663, 0.9393176, 0.95258284, 0.9594587, 0.96021, 0.9619649, 0.96393234, 0.96518004, 0.96767485, 0.96836644	LADEEDDEEEEGDAEKDVK	1	A0A1S4AU11_TOBAC	DNA ligase 1-like OS=Nicotiana tabacum OX=4097 GN=LOC107801416 PE=4 SV=1	TR|A0A1S4AU11|A0A1S4AU11_TOBAC	951589696	1085090048	1106308480	1046635392	1479755648	1536047744	1615311232	1496338560	1302938624	1400111232	1385405696
540.304	2	57.35	0.9470084, 0.96678615	LVSILEDYK	1	A0A1S4BJF4_TOBAC	65-kDa microtubule-associated protein 6-like OS=Nicotiana tabacum OX=4097 GN=LOC107808956 PE=4 SV=1	TR|A0A1S3X0Y8|A0A1S3X0Y8_TOBAC;TR|A0A1S4BVM1|A0A1S4BVM1_TOBAC;TR|A0A1S4BJF4|A0A1S4BJF4_TOBAC	68473152	66091592	84794784	86900648	107826960	116654112	107709704	97957152	87751936	102043872	94213696
577.302	2	17.748	0.9611811, 0.9739693	RPNEVENPAK	0.99	A0A1S4C743_TOBAC	AT-rich interactive domain-containing protein 5-like isoform X1 OS=Nicotiana tabacum OX=4097 GN=LOC107815838 PE=3 SV=1	TR|A0A1S4C743|A0A1S4C743_TOBAC	67573256	72886432	68973944	63807968	64671640	70400512	70762408	71205200	82521120	78027632	75673680
719.3719, 898.9622	4, 5	75.827	0.68249583, 0.73488444, 0.8588413, 0.8687157, 0.883293, 0.89299953, 0.9385367, 0.9555628, 0.95687824, 0.9629767, 0.9640117, 0.9686709	KGWPEHAPYDAIHVGAAAADVPQDLIDQLKPGGR	0.99, 1.0	A0A1S3YBG7_TOBAC	Protein-L-isoaspartate O-methyltransferase OS=Nicotiana tabacum OX=4097 GN=LOC107774438 PE=3 SV=1	TR|A0A1S3YBG7|A0A1S3YBG7_TOBAC	304676960	321607872	335862272	286130816	565187520	704048576	615400640	647604224	328796416	242649024	222988736
518.251	2	25.425	0.9532753, 0.9586151	VSTSDLEER	1	A0A1S3ZVC0_TOBAC	uncharacterized protein LOC107790812 isoform X1 OS=Nicotiana tabacum OX=4097 GN=LOC107790812 PE=4 SV=1	TR|A0A1S3ZVC0|A0A1S3ZVC0_TOBAC	83462456	87722672	107799680	84475184	105192560	118445040	95473824	108804536	94617080	95955120	88702680
844.424	2	66.687	0.923446	ANNIEEEEGILESLK	1	A0A1S3YXF9_TOBAC	phagocyte signaling-impaired protein-like isoform X3 OS=Nicotiana tabacum OX=4097 GN=LOC107780747 PE=4 SV=1	TR|A0A1S3YJQ4|A0A1S3YJQ4_TOBAC;TR|A0A1S3YXB0|A0A1S3YXB0_TOBAC;TR|A0A1S3YXK2|A0A1S3YXK2_TOBAC;TR|A0A1S3YXF9|A0A1S3YXF9_TOBAC	80398584	82536104	69192568	78989464	87728496	68361840	73877376	58479724	69125544	87378792	85944648
520.29175, 779.9333	2, 3	69.226	0.96146756, 0.9623032, 0.96498746, 0.9665707, 0.96830297, 0.9684931, 0.96938527, 0.9710182	SYNVLIPDQGIALR	1	A0A1S3ZLD2_TOBAC	2-Cys peroxiredoxin BAS1, chloroplastic-like OS=Nicotiana tabacum OX=4097 GN=LOC107787989 PE=4 SV=1	TR|A0A1S3ZLD2|A0A1S3ZLD2_TOBAC;TR|Q8RVF8|Q8RVF8_TOBAC;TR|A0A1S4C3G5|A0A1S4C3G5_TOBAC	4603502592	4614699520	4535629312	4802444288	7227728384	7265539072	7286564352	7514393088	6558120960	6314635264	6658423808
421.759	2	27.216	0.88375175, 0.9240534	AQLLAQAK	0.7	A0A1S3X446_TOBAC	uncharacterized protein LOC107761030 OS=Nicotiana tabacum OX=4097 GN=LOC107761030 PE=3 SV=1	TR|A0A1S3X446|A0A1S3X446_TOBAC	51893852	48054904	64015836	71411800	81367440	85750824	100749096	101254608	76441336	87051656	82121472
549.27997, 823.415	2, 3	80.829	0.8836711, 0.949857, 0.94987756, 0.9524368, 0.95907676, 0.9628688, 0.9688771, 0.97040015, 0.9726473	DVPLVVQSFFDHDK	1	A0A1S4C2F3_TOBAC	uncharacterized acetyltransferase At3g50280-like OS=Nicotiana tabacum OX=4097 GN=LOC107814440 PE=4 SV=1	TR|A0A1S4C2F3|A0A1S4C2F3_TOBAC	693117888	759885760	904089152	501872064	808141568	878008576	777733504	779547904	819409536	791934656	871000448
558.89874, 698.3722, 698.37244	4, 5	83.566	0.5781093, 0.7055904, 0.8159519, 0.82831687, 0.91438186, 0.9370242, 0.9503672, 0.9504805, 0.9580431, 0.9640434	NWPPFFPIIHHDIANEIPVHLQR	0.96, 0.98, 1.0	A0A1S3XDP7_TOBAC	Secretory carrier-associated membrane protein OS=Nicotiana tabacum OX=4097 GN=LOC107763960 PE=3 SV=1	TR|A0A1S3XDP7|A0A1S3XDP7_TOBAC	486358784	578055104	630454720	529634240	349016288	410981472	519212192	433138368	255190672	229020832	223674672
641.991	3	53.157	0.89493966, 0.9527153, 0.96105254, 0.9672588	EVERPFSNLEYTGINR	1	A0A1S4BQ16_TOBAC	uncharacterized protein LOC107810619 OS=Nicotiana tabacum OX=4097 GN=LOC107810619 PE=4 SV=1	TR|A0A1S3YR99|A0A1S3YR99_TOBAC;TR|A0A1S4BQ16|A0A1S4BQ16_TOBAC	176220720	183841312	202468608	212549840	160842416	176104032	159240752	168525536	199821136	225036576	220740064
438.236	2	43.064	0.889239, 0.9525642, 0.9706708	QDLVSWK	0.75	A0A1S3YPY7_TOBAC	uncharacterized protein LOC107778514 OS=Nicotiana tabacum OX=4097 GN=LOC107778514 PE=4 SV=1	TR|A0A1S3XMC7|A0A1S3XMC7_TOBAC;TR|A0A1S3YPY7|A0A1S3YPY7_TOBAC	85526208	66746104	63011900	58094824	157228496	171157040	172346144	156939152	122674800	124812128	103693600
494.24646, 658.6595, 987.4856	2, 3, 4	51.47	0.63953996, 0.7655681, 0.8604484, 0.9089404, 0.91020346, 0.9581543, 0.958206, 0.96331704, 0.9664472, 0.96841294, 0.97006065, 0.97008175, 0.9706463, 0.9711837, 0.97349215	VRDTYPFGVDPAWHGTR	0.87, 1.0	A0A1S4AP74_TOBAC	V-type proton ATPase subunit a OS=Nicotiana tabacum OX=4097 GN=LOC107799704 PE=3 SV=1	TR|A0A1S4AP74|A0A1S4AP74_TOBAC	2973721344	3052280576	2920784896	3111919104	2912306432	2716062976	2510379776	2996668672	3229633792	3254110464	3304486144
686.383	2	64.764	0.90600973, 0.9482722, 0.9537083, 0.9691594	GSNLLLDNSGILR	0.97	A0A1S4CFZ0_TOBAC	probable serine/threonine-protein kinase At1g54610 OS=Nicotiana tabacum OX=4097 GN=LOC107818400 PE=4 SV=1	TR|A0A1S4CFZ0|A0A1S4CFZ0_TOBAC	82977840	96417480	92766168	97939784	106632544	99478248	116354496	110404824	116177816	118886224	139099632
536.33	2	32.07	0.9278877, 0.96434116, 0.9683426	RLVIVEAGSK	0.94	A0A1S3Z8C7_TOBAC	sucrose nonfermenting 4-like protein OS=Nicotiana tabacum OX=4097 GN=LOC107784061 PE=4 SV=1	TR|A0A1S3Z8C7|A0A1S3Z8C7_TOBAC	108318912	101390056	108436712	113922912	116150760	96357280	108012272	103288992	102767552	112516632	96469024
777.948	2	77.733	0.91884106, 0.9695368, 0.9753397	INFIQSPALPVLDK	0.89	A0A1S4A958_TOBAC	probable caffeoyl-CoA O-methyltransferase At4g26220 OS=Nicotiana tabacum OX=4097 GN=LOC107795104 PE=4 SV=1	TR|A0A1S4A958|A0A1S4A958_TOBAC	100514344	83667488	93708736	106385120	227600448	226107712	188151072	190604176	164576560	164030128	205336544
537.5368, 537.5371, 716.3796	3, 4	81.264	0.64272004, 0.75633115, 0.8271124, 0.9281183, 0.9464381, 0.9507452, 0.9507869, 0.9509015, 0.95243955, 0.95523995, 0.96012866, 0.9633346, 0.9652441, 0.9677017	IFLENVIRDAVTYTEHAR	0.94, 1.0	A0A9R6_TOBAC	Histone H4 OS=Nicotiana tabacum OX=4097 GN=NtH4 PE=2 SV=1	TR|A0A1S3XDX6|A0A1S3XDX6_TOBAC;TR|A0A9R6|A0A9R6_TOBAC;TR|A0A1S4BDS0|A0A1S4BDS0_TOBAC;TR|A0A1S3Y8K5|A0A1S3Y8K5_TOBAC;TR|A0A1S4D357|A0A1S4D357_TOBAC	934285888	769426304	1000363264	1203975040	1488815616	1140988288	1407098880	935374976	681926592	678671936	581730560
636.831	2	23.954	0.9508734, 0.95958376, 0.9697163	VGSAPSSPVQSTR	1	A0A1S3YT47_TOBAC	ER membrane protein complex subunit 10-like OS=Nicotiana tabacum OX=4097 GN=LOC107779401 PE=4 SV=1	TR|A0A1S3YT47|A0A1S3YT47_TOBAC	176883888	136668064	159501744	200195312	51830072	45760540	60203464	53991708	107205408	99671736	115711504
781.897	2	51.215	0.79993033, 0.93454576, 0.95861244, 0.965383	SSGVSDILVEQSVDK	0.9	A0A1S3ZRQ6_TOBAC	6-phosphogluconate dehydrogenase, decarboxylating OS=Nicotiana tabacum OX=4097 GN=LOC107789656 PE=3 SV=1	TR|A0A1S3ZRQ6|A0A1S3ZRQ6_TOBAC	98599016	111286080	76368368	95113176	80427024	85563208	91561760	115018776	101731848	94434232	100209872
548.619	3	34.839	0.8848144, 0.9511209, 0.9546842, 0.96446496	DAYGFAVRPQHVQR	1	A0A1S4B101_TOBAC	TBC1 domain family member 2B-like isoform X1 OS=Nicotiana tabacum OX=4097 GN=LOC107803342 PE=4 SV=1	TR|A0A1S4B101|A0A1S4B101_TOBAC	164747392	182673968	188462592	189006128	120342424	90327800	106758352	104674912	156811568	154033552	143410896
593.807	2	42.019	0.8483983, 0.91474617	ENGEEIQVLR	0.99	B6ZN57_TOBAC	Type 2 proly 4-hydroxylase OS=Nicotiana tabacum OX=4097 GN=NtP4H2.1 PE=2 SV=1	TR|B6ZN57|B6ZN57_TOBAC	74496704	90698152	96943112	90040768	70511920	81399144	92143424	77821280	88655232	95350112	105334544
576.94727, 864.9169, 864.91724, 864.919, 864.91943	2, 3	64.198	0.50341994, 0.62767273, 0.68213254, 0.8346867, 0.86083513, 0.93544686, 0.93561715, 0.9365158, 0.9368637, 0.9375115, 0.9383858, 0.9394155, 0.9396422, 0.9415509, 0.9443431, 0.9470447, 0.9497063, 0.95828736	FYESSC[160.0307]PQLESIIR	0.96, 1.0	A0A1S4BJB5_TOBAC	Peroxidase OS=Nicotiana tabacum OX=4097 GN=LOC107808896 PE=3 SV=1		29139142656	28394121216	30882230272	23416266752	60765065216	75644518400	66991149056	69778833408	52505456640	52946890752	53585633280
505.312	2	43.46	0.7446476, 0.9521252, 0.9537833	VAPAIIVGGGR	1	A0A1S4B487_TOBAC	uncharacterized protein LOC107804369 OS=Nicotiana tabacum OX=4097 GN=LOC107804369 PE=4 SV=1	TR|A0A1S4B487|A0A1S4B487_TOBAC	91965472	80751016	83550896	89294944	129784208	144284960	143245584	138658800	131640496	135251712	126859008
756.402	2	54.403	0.85847837, 0.86049527, 0.8950951	EEAIPIPDQSAITK	0.96	A0A1S4CFW4_TOBAC	stomatin-like protein 2, mitochondrial OS=Nicotiana tabacum OX=4097 GN=LOC107818553 PE=4 SV=1	TR|A0A1S4CFW4|A0A1S4CFW4_TOBAC	119851200	168834560	176981536	154158864	170813152	170115296	141741856	158299392	165052608	176512352	160579792
668.37	2	58.903	0.9457789, 0.9515437, 0.96072006	KLWFIPSSTEK	1	A0A1S4BU78_TOBAC	RNA polymerase II-associated protein 3-like OS=Nicotiana tabacum OX=4097 GN=LOC107811895 PE=4 SV=1	TR|A0A1S4BU78|A0A1S4BU78_TOBAC	180765696	193306192	145595440	166578464	91266312	78927984	76654120	90088616	126641512	146543600	143718416
692.863	2	33.415	0.8787238, 0.9598255, 0.9709584, 0.97210115	IADGVNPVTGNATR	1	A0A1S3XHL4_TOBAC	thylakoid lumenal 15 kDa protein 1, chloroplastic-like OS=Nicotiana tabacum OX=4097 GN=LOC107765234 PE=4 SV=1	TR|A0A1S3XHL4|A0A1S3XHL4_TOBAC	69442632	63961696	65094688	71242824	155502160	177844768	178666880	182084720	121568032	135827984	130329016
836.715	3	44.564	0.7193013, 0.94246167, 0.952641, 0.95728546, 0.9589903, 0.9617854	SEITEDEAMKDSETEGNEVPLGK	1	A0A1S3ZFN6_TOBAC	sister chromatid cohesion protein PDS5 homolog B OS=Nicotiana tabacum OX=4097 GN=LOC107786305 PE=4 SV=1	TR|A0A1S3XAR5|A0A1S3XAR5_TOBAC;TR|A0A1S3ZFN6|A0A1S3ZFN6_TOBAC	134301504	154073488	165427760	176581488	285677120	268592768	297678752	273989408	233791472	243685040	203432832
514.596	3	29.294	0.95620173, 0.9592128, 0.9595688, 0.97178763	FAAGVESNTNHPIGK	0.98	A0A1S3XCX6_TOBAC	copper-transporting ATPase PAA1, chloroplastic OS=Nicotiana tabacum OX=4097 GN=LOC107763623 PE=3 SV=1	TR|A0A1S3XCX6|A0A1S3XCX6_TOBAC	90112560	87876256	90763776	102724072	120517784	124165016	141870672	140177472	110780704	121776424	117734104
638.8	2	26.569	0.9350262, 0.9627097, 0.96602196	AGAAPEGSQFDAR	1	IF4A9_TOBAC	Eukaryotic initiation factor 4A-9 OS=Nicotiana tabacum OX=4097 PE=2 SV=1; Duplicate proteins: tr|A0A1S3ZI87|A0A1S3ZI87_TOBAC	SP|Q40471|IF4A9_TOBAC;TR|A0A1S3ZXK0|A0A1S3ZXK0_TOBAC	143332224	135855184	139876624	195446400	65453488	53135956	63584600	63929720	104526832	110602464	129720984
628.657	3	61.353	0.96182835, 0.9631741	KTFDVNDFPQPYLTAK	0.83	A0A1S4DMT1_TOBAC	uncharacterized protein LOC107831483 OS=Nicotiana tabacum OX=4097 GN=LOC107831483 PE=4 SV=1	TR|A0A1S4DMT1|A0A1S4DMT1_TOBAC	265330336	237028896	272417600	238269040	107909608	73212048	98949936	102021800	161000272	177197040	192109440
432.244	2	52.783	0.970791	n[43.0184]FAMALIR	0.94	A0A142I104_TOBAC	Uncharacterized protein OS=Nicotiana tabacum OX=4097 GN=orf293 PE=4 SV=1		42874392	46318308	54941416	15711806	55753952	112180872	69710880	78234088	65588880	76745752	74883344
556.9596, 556.95966	3	37.256	0.6348069, 0.69722444, 0.83804977, 0.9547092	NC[160.0307]GKPSQLLYHVPR	1	A0A1S4APQ9_TOBAC	Beta-galactosidase OS=Nicotiana tabacum OX=4097 GN=LOC107800119 PE=3 SV=1		114772368	64189880	121948848	116262240	248133936	199690832	287910656	249442112	170637616	198527040	171162768
562.804	2	67.394	0.9335149, 0.960087, 0.96514314	DIWVTYLSK	0.87	A0A1S3XAT8_TOBAC	pre-mRNA-splicing factor SYF1-like OS=Nicotiana tabacum OX=4097 GN=LOC107763122 PE=4 SV=1	TR|A0A1S3XAT8|A0A1S3XAT8_TOBAC	184219760	195654784	161025136	177773264	170229456	186562736	191560992	204490352	178304176	197171856	180388512
645.32	2	20.626	0.88165766, 0.9315155, 0.9650593	LEEANGNTASVGK	1	A0A1S4C7F5_TOBAC	protein STABILIZED1 OS=Nicotiana tabacum OX=4097 GN=LOC107815942 PE=4 SV=1	TR|A0A1S4C7F5|A0A1S4C7F5_TOBAC	70615072	78087080	67446824	76940528	95111024	92408496	96454216	85535224	86384432	109342832	87795904
484.77	2	42.156	0.89952016, 0.95236814	IWVPSNPR	0.99	A0A1S3ZMY1_TOBAC	uncharacterized protein LOC107797573 OS=Nicotiana tabacum OX=4097 GN=LOC107797573 PE=4 SV=1	TR|A0A1S4AH45|A0A1S4AH45_TOBAC;TR|A0A1S3ZMY1|A0A1S3ZMY1_TOBAC	95251456	99452272	92541328	96904168	61667484	56449432	69467176	51995004	68905168	76692544	78097576
510.289	3	49.297	0.69658744, 0.94059056, 0.9643809	VANKLEVVPGAEFR	1	A0A1S3X975_TOBAC	traB domain-containing protein-like OS=Nicotiana tabacum OX=4097 GN=LOC107762595 PE=4 SV=1	TR|A0A1S3X975|A0A1S3X975_TOBAC;TR|A0A1S4CN80|A0A1S4CN80_TOBAC	182616768	188421312	200954336	191551904	160921376	163524416	119756856	119733704	160128640	188132912	161006768
451.581	3	20.825	0.8470821, 0.928879	KEVHAENASVLR	0.95	A0A1S3ZVP2_TOBAC	nuclear pore complex protein NUP88-like OS=Nicotiana tabacum OX=4097 GN=LOC107790996 PE=4 SV=1	TR|A0A1S3YTC1|A0A1S3YTC1_TOBAC;TR|A0A1S3ZVP2|A0A1S3ZVP2_TOBAC;TR|A0A1S3YSL4|A0A1S3YSL4_TOBAC	130795424	127280536	136288768	142063216	143932592	124773416	127370768	129610792	139199264	148598368	157844416
718.347	3	88.714	0.8882042, 0.9088665, 0.91459453, 0.93571526, 0.9446038, 0.9599226	MGDTWIPDDIFSMKPIMR	1	A0A1S3XCA1_TOBAC	cytochrome c oxidase assembly protein COX15-like OS=Nicotiana tabacum OX=4097 GN=LOC107763478 PE=3 SV=1	TR|A0A1S3XCA1|A0A1S3XCA1_TOBAC	297691488	272308288	246726544	247144720	248383200	227723264	208665040	226978400	240501904	204946400	200217920
569.305	2	35.22	0.86117905, 0.96265286	GAELLHDVGAR	1	A0A1S4ADY8_TOBAC	ribose-phosphate pyrophosphokinase 1-like OS=Nicotiana tabacum OX=4097 GN=LOC107796431 PE=3 SV=1	TR|A0A1S4ADY8|A0A1S4ADY8_TOBAC	71391632	66151912	62197868	61114492	82482224	72877840	88012752	69908696	78746064	66693632	74492080
895.433	4	76.522	0.68045527, 0.90522397, 0.95621926	AIVDSGFEHPSEVQHEC[160.0307]IPQAILGMDVIC[160.0307]QAK	1	A0A1S3Y0E6_TOBAC	DEAD-box ATP-dependent RNA helicase 56-like OS=Nicotiana tabacum OX=4097 GN=LOC107770853 PE=4 SV=1		155561408	195380048	220285584	136836432	147239600	259305632	193204736	221747872	217540432	200582816	167900576
702.988	3	59.453	0.92003316, 0.9278984, 0.93803424, 0.9442028	VIDMAGDDDNSMIIGEHFK	0.82	A0A1S4BC38_TOBAC	E3 ubiquitin-protein ligase UPL2-like OS=Nicotiana tabacum OX=4097 GN=LOC107806692 PE=4 SV=1	TR|A0A1S4BC38|A0A1S4BC38_TOBAC	148103312	147364832	191094400	194810528	167177872	163941632	165090368	172319408	168974656	209918560	187117552
906.692	4	77.846	0.9263161, 0.9397087, 0.9421588, 0.94658893, 0.9611757	VQSDEGKFSIEEPVGGAISTMVEKDPIDQFGDAK	1	A0A1S4BES0_TOBAC	apoptotic chromatin condensation inducer in the nucleus-like isoform X4 OS=Nicotiana tabacum OX=4097 GN=LOC107807454 PE=4 SV=1	TR|A0A1S4BET6|A0A1S4BET6_TOBAC;TR|A0A1S4BES0|A0A1S4BES0_TOBAC	182309408	171765952	202910448	179645568	307477152	256981920	234234608	237251008	263098240	248882976	222767472
568.286	2	55.146	0.563266, 0.7850565, 0.9451273	GDDAFELQLK	0.99	A0A1S4B0W9_TOBAC	Trafficking protein particle complex subunit OS=Nicotiana tabacum OX=4097 GN=LOC107803314 PE=3 SV=1	TR|A0A1S4B0W9|A0A1S4B0W9_TOBAC	94841080	95458832	108356176	126337568	100539720	104274968	94712056	97937664	98493520	99968584	85760408
503.29797, 503.29813, 503.2982, 503.2984	3	45.503	0.50791454, 0.5706368, 0.6265797, 0.64504695, 0.68622565, 0.7716929, 0.79633415, 0.80749565, 0.81981164, 0.83789414, 0.84012175	LVIIANNC[160.0307]PPLRK	1	A0A1S3XYH8_TOBAC	60S ribosomal protein L30 OS=Nicotiana tabacum OX=4097 GN=LOC107770030 PE=3 SV=1		422453984	518230848	495916512	557365824	219691616	264232784	303455520	278630880	338913728	367173280	391325568
608.359	2	71.84	0.77955115, 0.95554674, 0.9627841	LFGPLAALNTAK	1	A0A1S3Y567_TOBAC	bark storage protein A-like OS=Nicotiana tabacum OX=4097 GN=LOC107772062 PE=4 SV=1	TR|A0A1S3Y567|A0A1S3Y567_TOBAC	212027024	232927552	291619776	156281776	105629480	102709224	110829936	133066136	174256432	205763216	191121584
784.434	2	67.358	0.9129736, 0.9566327, 0.96666604, 0.9699352	SLPPLFQNTPNAIR	1	A0A1S3X8Q9_TOBAC	26S proteasome non-ATPase regulatory subunit 8 homolog A-like isoform X2 OS=Nicotiana tabacum OX=4097 GN=LOC107762302 PE=4 SV=1	TR|A0A1S3X8Q9|A0A1S3X8Q9_TOBAC;TR|A0A1S3X8B2|A0A1S3X8B2_TOBAC	212404064	215484800	230361600	218794736	151008160	155610080	148285248	152466656	191558976	187877424	213400432
392.72	2	28.439	0.90486646, 0.95717937, 0.9602801	LSNHSVK	0.93	A0A1S3XP43_TOBAC	golgin subfamily A member 3-like isoform X1 OS=Nicotiana tabacum OX=4097 GN=LOC107767282 PE=4 SV=1	TR|A0A1S3XP43|A0A1S3XP43_TOBAC	95506248	90599216	96271192	120153424	70040392	74710160	75106776	70425856	95045608	91438776	75524096
613.971	3	88.532	0.8093624, 0.8248613, 0.9692427, 0.96947175, 0.9699824	MDALDSVFDPLRDFAK	1	A0A1S3Y492_TOBAC	protein transport protein Sec61 subunit gamma-1 OS=Nicotiana tabacum OX=4097 GN=LOC107771767 PE=3 SV=1	TR|A0A1S3Y492|A0A1S3Y492_TOBAC	362677728	334197536	377200384	319262880	77931592	84093416	67727512	84334592	217907424	190809024	163213952
518.9552, 777.9281	2, 3	63.631	0.786461, 0.7926769, 0.85363704, 0.8698922, 0.92976165, 0.94911283, 0.96033543, 0.96763927, 0.96903306, 0.96985596	GNSVVTIEALEPVAR	1	A0A1S4CDR1_TOBAC	probable small nuclear ribonucleoprotein G isoform X1 OS=Nicotiana tabacum OX=4097 GN=LOC107817742 PE=4 SV=1	TR|A0A1S4A9J6|A0A1S4A9J6_TOBAC;TR|A0A1S4CDR1|A0A1S4CDR1_TOBAC	2226408960	2526204416	2419696384	2415320064	2355421440	2273215488	2605076224	2474235392	2391316992	2464272128	2488633344
965.41693, 965.4175	3	84.355	0.62486225, 0.8229817	n[43.0184]MFGGSQLDSFSGGGFMPSQSTQGSDPSR	0.84, 0.98	A0A1S3ZE56_TOBAC	replication protein A 32 kDa subunit A-like OS=Nicotiana tabacum OX=4097 GN=LOC107785850 PE=4 SV=1		162285568	141972224	152443936	158577472	135299792	133726000	116569824	115853088	163072176	152973392	152336720
730.055	3	86.678	0.910492, 0.96153903, 0.9638326, 0.970229	LGVLFNSVLDPHSPSSLFMK	0.7	A0A1S4CHP7_TOBAC	UDP-glucose:glycoprotein glucosyltransferase-like isoform X1 OS=Nicotiana tabacum OX=4097 GN=LOC107818951 PE=4 SV=1	TR|A0A1S4CHP7|A0A1S4CHP7_TOBAC	269942240	269689344	277103936	297332416	240446416	191562304	182783616	188434176	137194416	121534648	132837696
601.67267, 902.00494	2, 3	86.562	0.64482737, 0.8428294, 0.9552857, 0.964155, 0.9674262, 0.96857846, 0.96868795, 0.96938723, 0.9700729, 0.97059554	GSTVQGGLGPFGLITLASK	1	A0A1S4DEV0_TOBAC	beta-fructofuranosidase, insoluble isoenzyme 1-like OS=Nicotiana tabacum OX=4097 GN=LOC107829060 PE=3 SV=1	TR|Q8W3Z9|Q8W3Z9_TOBAC;TR|A0A1S4DEV0|A0A1S4DEV0_TOBAC	1377161600	1341901952	1336971520	1339880704	2030634880	2057329408	1972177536	2013422976	1631294848	1479051648	1562726656
520.759	2	55.915	0.9168661, 0.9642775, 0.9652458	FFTTSFYK	1	A0A1S3X3S5_TOBAC	indole-3-acetic acid-amido synthetase GH3.6-like OS=Nicotiana tabacum OX=4097 GN=LOC107760875 PE=4 SV=1	TR|A0A1S3X3S5|A0A1S3X3S5_TOBAC	156163696	190876144	156050624	151152416	103368416	107429872	115642960	104308176	137415600	118684528	157902960
496.756	2	21.179	0.9223231, 0.9472625, 0.95676094	YIADSPAQK	0.99	A0A1S3XGD4_TOBAC	WD repeat-containing protein 55-like OS=Nicotiana tabacum OX=4097 GN=LOC107764931 PE=4 SV=1	TR|A0A1S3XGD4|A0A1S3XGD4_TOBAC	97996872	102796824	109863288	130492600	46066560	56668216	72321976	52032360	91675808	81394752	94311312
844.879	2	41.693	0.806953, 0.9192244, 0.9393762, 0.9714217	NSYFNDATSGETNIR	1	A0A1S3Z6P0_TOBAC	rRNA biogenesis protein RRP5-like OS=Nicotiana tabacum OX=4097 GN=LOC107783659 PE=4 SV=1	TR|A0A1S3XSI4|A0A1S3XSI4_TOBAC;TR|A0A1S3Z6P0|A0A1S3Z6P0_TOBAC	210611824	210155776	201943344	223295600	116982024	84628872	105260608	108524640	188801728	207418080	185578208
489.965	3	56.115	0.93161577, 0.96753585, 0.96776456, 0.96809614	LLKDPQLEILASK	1	A0A1S3YIX8_TOBAC	protein EXORDIUM-like 2 OS=Nicotiana tabacum OX=4097 GN=LOC107776796 PE=4 SV=1	TR|A0A1S3YIX8|A0A1S3YIX8_TOBAC	81543624	86862936	70591120	122132744	153576528	154394048	149446736	157529680	122818360	134024776	127476824
585.318	2	30.273	0.76394963, 0.9034959, 0.9629335	IPASSGGSAGLPR	1	A0A1S3YN07_TOBAC	YTH domain-containing family protein 2-like isoform X1 OS=Nicotiana tabacum OX=4097 GN=LOC107777777 PE=4 SV=1	TR|A0A1S3YMA2|A0A1S3YMA2_TOBAC;TR|A0A1S3YN07|A0A1S3YN07_TOBAC	117519136	127328992	115799288	141669440	68946696	57416596	70043864	75898152	105257096	112640088	118058400
732.05035, 1097.571	2, 3	54.346	0.7298488, 0.78236353, 0.8212529, 0.9494496, 0.96538234, 0.9670436, 0.96731883, 0.96768564, 0.9681773	SKSNQYPSTSLIQIEGVNTK	0.98, 1.0	A0A1S3XU79_TOBAC	60S ribosomal protein L35a-3 OS=Nicotiana tabacum OX=4097 GN=LOC107768641 PE=3 SV=1	TR|A0A1S3XU79|A0A1S3XU79_TOBAC	1098682496	975073088	917791808	1255168128	718852160	694064896	664435584	615702528	955650560	923858560	931404736
731.03613, 1096.051	2, 3	96.289	0.6915658, 0.90982616, 0.93056846, 0.94262487, 0.94289577, 0.9516441, 0.95580524, 0.95985043, 0.9658211, 0.97348875	MLVGMVDVIFSDVAQPDQAR	1	Q25C91_TOBAC	Tobacco fibrillarin homolog OS=Nicotiana tabacum OX=4097 GN=NtFib1 PE=2 SV=1	TR|Q25C91|Q25C91_TOBAC	2873318400	667511232	3328666368	743705856	2269350912	2606776064	2876986368	2760438528	981049024	955676608	879976128
564.309	2	54.619	0.8574597, 0.97179335	FLQFVTGTSK	1	A0A1S4B247_TOBAC	E3 ubiquitin-protein ligase UPL1-like OS=Nicotiana tabacum OX=4097 GN=LOC107803669 PE=4 SV=1	TR|A0A1S4B247|A0A1S4B247_TOBAC	90491456	78536648	77799728	86603488	93381568	85805408	97830480	108964960	103329376	94808240	102594448
569.812	2	53.935	0.9120562, 0.91570014	YGPPLYSLTK	0.81	A0A1S4DN89_TOBAC	uncharacterized protein LOC107831620 OS=Nicotiana tabacum OX=4097 GN=LOC107831620 PE=4 SV=1	TR|A0A1S4DN89|A0A1S4DN89_TOBAC	157397216	172572736	160120144	173312544	174580160	145432928	128237456	165121520	125292992	155541232	179932448
408.26254, 408.2627	2	63.102	0.87429893, 0.8919611, 0.95440024, 0.96290153, 0.9631711, 0.9698674, 0.97176325	ILMGLLR	1	A0A1S4A7S6_TOBAC	transportin-1-like OS=Nicotiana tabacum OX=4097 GN=LOC107794641 PE=4 SV=1	TR|A0A1S4A7S6|A0A1S4A7S6_TOBAC	472236832	467123232	492373408	465619840	458692384	473534176	438604832	463219072	435494208	446302976	479423840
675.825	2	35.883	0.945559, 0.9584944, 0.9665516	FPQPYSNEAAAR	1	A0A1S3XYH7_TOBAC	cytochrome c1-2, heme protein, mitochondrial OS=Nicotiana tabacum OX=4097 GN=LOC107770145 PE=4 SV=1	TR|A0A1S3XYH7|A0A1S3XYH7_TOBAC	119907904	132297968	194597888	159462352	163430704	193243216	162219536	194559824	157544352	156123312	163674016
538.6244, 538.6246, 538.62476	3	63.943	0.5663409, 0.64201736, 0.6919146, 0.7153143, 0.9370042	RMPAVVEYVLSGHR	1	A0A1S3X832_TOBAC	staphylococcal nuclease domain-containing protein 1-like OS=Nicotiana tabacum OX=4097 GN=LOC107762347 PE=4 SV=1	TR|A0A1S3X832|A0A1S3X832_TOBAC	324765184	308834688	369338784	321115808	208585536	174775456	211792448	213261472	270742816	262140544	238580736
541.301	2	53.263	0.9630854, 0.9750727	VFVYELPSK	1	A0A1S3X0S9_TOBAC	probable beta-1,4-xylosyltransferase IRX10L OS=Nicotiana tabacum OX=4097 GN=LOC107760089 PE=4 SV=1	TR|A0A1S3X0S9|A0A1S3X0S9_TOBAC	129304864	142218416	120164080	129962064	52771896	43254640	30867832	56847264	91772232	89226920	111457568
1090.5	2	79.442	0.53087074, 0.7613239, 0.7832508, 0.9690166, 0.9697212	GIDDVDEEFNDLVVASEASR	1	Q06312_TOBAC	Monosaccharid transporter OS=Nicotiana tabacum OX=4097 GN=MST1 PE=2 SV=1	TR|Q06312|Q06312_TOBAC	296206720	324520704	302757472	378172224	197329408	174027824	182740736	191994128	239262720	245148560	258003440
642.89	2	80.631	0.95694596, 0.9613329, 0.9703115	VTMLGVIPSIVR	1	A0A1S3ZDP9_TOBAC	probable acyl-activating enzyme 17, peroxisomal OS=Nicotiana tabacum OX=4097 GN=LOC107785570 PE=4 SV=1	TR|A0A1S3YFF4|A0A1S3YFF4_TOBAC;TR|A0A1S3ZDP9|A0A1S3ZDP9_TOBAC	99729328	90585944	113271848	78584600	208565504	235137120	194179040	187860816	162642720	163455824	147982064
424.5637, 636.3415	2, 3	38.868	0.6069634, 0.9026484, 0.9461038, 0.94634044, 0.96258605	VDHIFVVGNSGK	1	A0A1S3Z5F3_TOBAC	dolichyl-diphosphooligosaccharide--protein glycosyltransferase subunit 2-like OS=Nicotiana tabacum OX=4097 GN=LOC107783169 PE=4 SV=1	TR|A0A1S3Z5F3|A0A1S3Z5F3_TOBAC	399371232	425266656	433218944	459514400	224714960	205361712	216171840	201124960	341905952	360216128	313565888
437.736	2	23.335	0.97131	LNEITER	0.96	A0A1S4CYN7_TOBAC	epidermal growth factor receptor substrate 15-like 1 OS=Nicotiana tabacum OX=4097 GN=LOC107824076 PE=4 SV=1	TR|A0A1S3Z025|A0A1S3Z025_TOBAC;TR|A0A1S4CYN7|A0A1S4CYN7_TOBAC	46686160	44609040	46455008	55497640	16869894	16502499	19542178	26718620	36395524	29746316	44988316
464.712	2	36.404	0.9599192, 0.9601211	SQDFFER	0.92	A0A1S3XHD3_TOBAC	uncharacterized protein LOC107765158 isoform X1 OS=Nicotiana tabacum OX=4097 GN=LOC107765158 PE=4 SV=1	TR|A0A1S3XHD3|A0A1S3XHD3_TOBAC	90792248	117283848	90420336	117216464	109767208	123161480	114409592	127108240	112230960	120719456	116469688
608.9952, 912.9894	2, 3	56.191	0.86170244, 0.8711061, 0.9371609, 0.9465088, 0.9584686, 0.96233255, 0.96992224	IALFQSIQNEQHLQR	1	A0A1S4DMY4_TOBAC	threonine--tRNA ligase, mitochondrial 1-like OS=Nicotiana tabacum OX=4097 GN=LOC107831509 PE=4 SV=1	TR|A0A1S4DMY4|A0A1S4DMY4_TOBAC	874287552	1016165504	937014016	1033090688	1197198720	1133657344	1216836224	1225338112	1111170176	1207247488	1168956160
681.828	2	43.551	0.86377275, 0.8668989, 0.89455783	SIFPC[160.0307]QDTPAAR	1	A0A1S4C3H4_TOBAC	leukotriene A-4 hydrolase homolog OS=Nicotiana tabacum OX=4097 GN=LOC107814668 PE=4 SV=1		75704544	64006920	84534008	56575100	69522096	77914024	82687352	81902328	78079448	87233352	107139656
408.8706, 612.80255	2, 3	18.349	0.9181417, 0.93366855, 0.9532326, 0.96259695, 0.96659607, 0.96869415, 0.97398263	EVGSQHSPVER	1	A0A1S4D2E9_TOBAC	GBF-interacting protein 1-like isoform X1 OS=Nicotiana tabacum OX=4097 GN=LOC107825185 PE=4 SV=1	TR|A0A1S4D294|A0A1S4D294_TOBAC;TR|A0A1S4D2E9|A0A1S4D2E9_TOBAC	183035056	190824976	161967424	188523952	157563584	117749040	136043456	129844232	162723776	167265968	170452976
617.667	3	77.774	0.937135, 0.9601525, 0.9620399, 0.9745524	KELQSIMWEYVGIVR	1	A0A1S4BJT3_TOBAC	L-aspartate oxidase OS=Nicotiana tabacum OX=4097 GN=LOC107809102 PE=3 SV=1	TR|A0A1S4BJT3|A0A1S4BJT3_TOBAC;TR|A0A1S3ZFI2|A0A1S3ZFI2_TOBAC	240317904	315756480	469496352	244347296	147583936	109118832	111880136	122511160	215426720	164708784	139157472
872.425	2	70.551	0.71500653, 0.88133764, 0.9565861	TSGVVLEDFDTAFTNK	1	A0A1S4BIG3_TOBAC	nicastrin-like isoform X1 OS=Nicotiana tabacum OX=4097 GN=LOC107808649 PE=4 SV=1	TR|A0A1S4BIG3|A0A1S4BIG3_TOBAC	119493536	143359424	118991424	111494888	167919424	121227312	148231408	156847136	147735792	135200240	164374384
564.959	3	51.297	0.69374883, 0.94075096, 0.9561279, 0.96234065	LPSDSFSSWGVKPGTK	0.98	A0A1S4AWY0_TOBAC	uncharacterized protein LOC107802109 OS=Nicotiana tabacum OX=4097 GN=LOC107802109 PE=4 SV=1	TR|A0A1S4AWY0|A0A1S4AWY0_TOBAC	189529184	177136016	226995856	166195520	224321152	217660032	184792048	220343440	199542288	214528016	219106832
496.751	2	46.061	0.90127146, 0.94406885, 0.96109086	WLQDFQR	0.96	A0A1S3Z2S5_TOBAC	transportin-3-like isoform X1 OS=Nicotiana tabacum OX=4097 GN=LOC107782313 PE=4 SV=1	TR|A0A1S3Z2S5|A0A1S3Z2S5_TOBAC	137269120	131053536	114615600	112251872	76486952	78809880	82334256	88894632	105865528	119213672	117191632
958.031	2	74.747	0.8975813, 0.9600135, 0.9677956, 0.9737375	AAVEEGIVPGGGVALLYATK	1	A0A1S3XRJ7_TOBAC	chaperonin CPN60-like 2, mitochondrial OS=Nicotiana tabacum OX=4097 GN=LOC107767906 PE=3 SV=1	TR|A0A1S3XRJ7|A0A1S3XRJ7_TOBAC	141772352	170980640	158091808	170370336	169655136	158216368	156841056	145035824	177004960	175149344	191814016
670.326	2	29.439	0.94817275, 0.9511409	VSQMNYNQVTR	1	A0A1S3XB73_TOBAC	flowering time control protein FPA-like isoform X1 OS=Nicotiana tabacum OX=4097 GN=LOC107763232 PE=4 SV=1	TR|A0A1S3XB73|A0A1S3XB73_TOBAC;TR|A0A1S3XBA1|A0A1S3XBA1_TOBAC;TR|A0A1S3ZN24|A0A1S3ZN24_TOBAC;TR|A0A1S3ZMX0|A0A1S3ZMX0_TOBAC	88617872	88354864	74644016	93897792	100067048	102864464	108067272	118403968	94983424	99826064	98851792
863.391	2	17.604	0.8553892, 0.93906564, 0.9630833, 0.96588284	ASSQEQTATTEETTNK	0.99	A0A1S3XFD7_TOBAC	uncharacterized protein LOC107764509 OS=Nicotiana tabacum OX=4097 GN=LOC107764509 PE=4 SV=1	TR|A0A1S3XFD7|A0A1S3XFD7_TOBAC	80939720	88558464	83778248	81223616	99313880	85427664	93713712	87178752	91540184	88949168	103640240
450.251	4	53.804	0.7219871, 0.91128093, 0.96578777, 0.9696304	RGDILFLHMSKDPIR	1	A0A1S3XT52_TOBAC	Signal peptidase I OS=Nicotiana tabacum OX=4097 GN=LOC107768262 PE=3 SV=1	TR|A0A1S3X810|A0A1S3X810_TOBAC;TR|A0A1S3XT52|A0A1S3XT52_TOBAC	238189568	216937440	237815184	242124992	160513296	154695760	155551568	156357392	173359040	215004608	197589984
579.83	2	77.283	0.9367428, 0.96478117, 0.9652905	FPEVGDLLLR	1	A0A1S4BHP9_TOBAC	pre-mRNA-splicing factor CWC22 homolog OS=Nicotiana tabacum OX=4097 GN=LOC107808396 PE=4 SV=1	TR|A0A1S4BHP9|A0A1S4BHP9_TOBAC;TR|A0A1S4B7N1|A0A1S4B7N1_TOBAC	133773592	133515600	137477424	146617376	179867728	150977088	154187824	157625520	157272672	149779024	150831872
426.912	3	36.661	0.968185	HLFPVPKPDTK	0.99	A0A1S3YF65_TOBAC	U3 small nucleolar ribonucleoprotein protein IMP4 OS=Nicotiana tabacum OX=4097 GN=LOC107775574 PE=4 SV=1	TR|A0A1S3YEY4|A0A1S3YEY4_TOBAC;TR|A0A1S3YF65|A0A1S3YF65_TOBAC;TR|A0A1S4CX82|A0A1S4CX82_TOBAC	78785872	108466752	80362392	100045504	45835728	41052488	52520188	44415432	70532792	56596496	68552096
835.742	3	68.158	0.9585458, 0.9670015	LIEDSVNDLVSLDGDRGADSTWK	0.97	A0A1S4AP31_TOBAC	N-alpha-acetyltransferase 16, NatA auxiliary subunit-like OS=Nicotiana tabacum OX=4097 GN=LOC107799577 PE=4 SV=1	TR|A0A1S4AP31|A0A1S4AP31_TOBAC	135072992	137406928	142190336	109151480	93886560	93678816	78764528	77317392	144856528	126791680	120888864
400.88687, 600.8273	2, 3	47.834	0.59053373, 0.8371122, 0.83995944, 0.91522247, 0.96103895, 0.9676986, 0.9682621	FVEMVTPHIK	0.69, 0.98	A0A1S4B2Z1_TOBAC	2-alkenal reductase (NADP(+)-dependent)-like OS=Nicotiana tabacum OX=4097 GN=LOC107804017 PE=4 SV=1	TR|A0A1S4B2Z1|A0A1S4B2Z1_TOBAC	62784556	64738532	54676372	53961500	324025568	364874528	347565152	338573056	207097936	189079264	231264000
669.361	2	61.543	0.95479596, 0.96591914, 0.96918976	QTLLFSATMPTK	1	A0A1S3YQJ0_TOBAC	DEAD-box ATP-dependent RNA helicase 35-like OS=Nicotiana tabacum OX=4097 GN=LOC107778704 PE=4 SV=1	TR|A0A1S3YQJ0|A0A1S3YQJ0_TOBAC;TR|A0A1S3YAJ3|A0A1S3YAJ3_TOBAC	120151896	104109304	97322552	122385952	131276328	111968512	124366176	122236184	113344992	129598144	127228368
430.57425, 645.35767	2, 3	32.477	0.9363182, 0.9539197, 0.9606782, 0.9699605, 0.9745859	KIDVDSTGVVTR	1	A0A1S4DMP5_TOBAC	serine/threonine protein phosphatase 2A regulatory subunit B''beta-like OS=Nicotiana tabacum OX=4097 GN=LOC107831426 PE=4 SV=1	TR|A0A1S4DMP5|A0A1S4DMP5_TOBAC	252690400	224237824	240821792	248028688	226725632	221982704	226571392	215659856	248059456	246246896	259120752
559.806	2	17.968	0.7683036, 0.9509707, 0.9510022, 0.9628825	TLVEQGKTDK	0.73	A0A1S3ZVL0_TOBAC	non-classical arabinogalactan protein 31-like OS=Nicotiana tabacum OX=4097 GN=LOC107790995 PE=4 SV=1	TR|A0A1S3ZVL0|A0A1S3ZVL0_TOBAC	64831852	88601616	45491172	127707240	43571556	67493640	52127992	84420416	82496680	33236936	98470144
525.789	2	19.436	0.831778	SLGANQVHPK	0.93	O22526_TOBAC	Cation-chloride co-transporter OS=Nicotiana tabacum OX=4097 PE=2 SV=1	TR|O22526|O22526_TOBAC	46837692	49457220	46862792	45905320	47599108	50956144	50507656	53183000	48911948	56201784	56836200
613.799	2	33.284	0.9486707, 0.9560334, 0.964867	SEVDYLGQSTK	1	A0A1S4BHF0_TOBAC	5'-nucleotidase domain-containing protein 4-like isoform X1 OS=Nicotiana tabacum OX=4097 GN=LOC107808313 PE=4 SV=1	TR|A0A1S4BSD6|A0A1S4BSD6_TOBAC;TR|A0A1S4BHF0|A0A1S4BHF0_TOBAC	98058888	89227808	100306672	81985072	137864704	132676608	152998080	144184528	140103632	137816656	106291240
513.276	3	37.313	0.54074794, 0.95683527, 0.9716075	EYTGKVDELIKDK	0.94	I7A3N8_TOBAC	Clathrin heavy chain 1 (Fragment) OS=Nicotiana tabacum OX=4097 GN=CHC1 PE=2 SV=1	TR|A0A1S4D5H1|A0A1S4D5H1_TOBAC;TR|A0A1S4ADC7|A0A1S4ADC7_TOBAC;TR|I7A3N8|I7A3N8_TOBAC	114987296	133635704	133172688	162459584	146984960	131370880	127392936	135947456	140932928	142622512	190386080
461.243	2	26.001	0.83082837, 0.96030504	LQEFTQR	0.98	A0A1S4AAQ2_TOBAC	double-stranded RNA-binding protein 4-like isoform X1 OS=Nicotiana tabacum OX=4097 GN=LOC107795519 PE=4 SV=1	TR|A0A1S4AAQ2|A0A1S4AAQ2_TOBAC	64146272	56732608	52502656	53913072	71233184	69283512	76529912	60744168	73507384	65440120	76278576
525.271	3	37.636	0.91082394, 0.9271686, 0.9556457	EIHVEENVPAPSPR	1	A0A1S4CUM0_TOBAC	kelch domain-containing protein 4-like OS=Nicotiana tabacum OX=4097 GN=LOC107822652 PE=4 SV=1	TR|A0A1S4CUM0|A0A1S4CUM0_TOBAC	162431168	141570336	160804816	143572880	144172864	156067440	176070208	115795880	139400176	123203632	149117440
766.876	2	40.277	0.94298065, 0.96624345, 0.96790254	VENEDGSTAAGLLEK	1	A0A1S4BYR1_TOBAC	ran-binding protein 1 homolog c-like OS=Nicotiana tabacum OX=4097 GN=LOC107813247 PE=4 SV=1	TR|A0A1S4BYR1|A0A1S4BYR1_TOBAC	140163040	181430800	183070272	175662784	138143984	133457312	156280832	133632448	197150160	163943024	168631888
595.286	3	44.569	0.82750565, 0.8349814, 0.8919388, 0.910647, 0.9734213	MEGVESYDIDIKEQK	1	A0A1S3X3G9_TOBAC	copper transport protein ATX1-like isoform X1 OS=Nicotiana tabacum OX=4097 GN=LOC107760780 PE=4 SV=1	TR|A0A1S3X3G9|A0A1S3X3G9_TOBAC	124352440	75507248	117173568	83162616	298615136	371843360	296551936	272522560	237538000	225390352	172857968
929.932	2	54.433	0.81549984, 0.95987695, 0.9697831, 0.97056043	GPIQISYNYNYGPC[160.0307]GR	1	CHI3_TOBAC	Endochitinase 3 OS=Nicotiana tabacum OX=4097 GN=CHN14 PE=3 SV=1; Duplicate proteins: tr|A0A1S3Z9J7|A0A1S3Z9J7_TOBAC		174877760	205345328	310591456	153428576	153507584	440903712	323532320	354301728	267678544	265728000	290788832
512.2627, 682.68024	3, 4	41.084	0.786626, 0.88911015, 0.8951807, 0.9174965, 0.9523503, 0.9546523, 0.9643181, 0.96988225	KYGVLESGAHSADEVSLAGR	1	A0A1S4BXI2_TOBAC	Lysine--tRNA ligase OS=Nicotiana tabacum OX=4097 GN=LOC107812833 PE=3 SV=1	TR|A0A1S4BXI2|A0A1S4BXI2_TOBAC	639199808	576545216	507647168	531252064	483216704	452425952	528313216	405535744	623590656	554833408	522621376
603.3182, 804.08813	3, 4	75.43	0.78710824, 0.801536, 0.85371876, 0.8596364, 0.9051245, 0.9161175, 0.92297596, 0.93234104, 0.93785185, 0.9671737, 0.97743124	GELLNALAAFGHDETINEAIRR	1	A0A1S4CL94_TOBAC	Aminopeptidase OS=Nicotiana tabacum OX=4097 GN=LOC107820013 PE=3 SV=1	TR|A0A1S4CL94|A0A1S4CL94_TOBAC	395230752	360929824	334954272	365320384	497240768	462139168	435388832	414030752	305054720	291710208	287901920
537.596	3	49.871	0.9517483, 0.97231054	NFLLNQYYNHER	1	A0A1S3Z0S1_TOBAC	protein CHAPERONE-LIKE PROTEIN OF POR1, chloroplastic OS=Nicotiana tabacum OX=4097 GN=LOC107781794 PE=4 SV=1	TR|A0A1S3Z0S1|A0A1S3Z0S1_TOBAC	158947968	166193184	157489776	154608928	130243792	124619792	122675312	129264888	145685152	147437408	145144544
533.278	2	77.932	0.6327081, 0.9157229, 0.946803	SFDLDDLLK	0.99	A0A1S4AI68_TOBAC	probable inactive receptor kinase RLK902 OS=Nicotiana tabacum OX=4097 GN=LOC107797986 PE=4 SV=1	TR|A0A1S4AI68|A0A1S4AI68_TOBAC	142090016	161684544	158987312	166704736	59187528	50192196	64933972	68719448	102605096	86309560	108771512
490.264	2	32.481	0.91209584, 0.9679554, 0.97429776	VLETFQSR	0.92	A0A1S4DN89_TOBAC	uncharacterized protein LOC107831620 OS=Nicotiana tabacum OX=4097 GN=LOC107831620 PE=4 SV=1	TR|A0A1S4DN89|A0A1S4DN89_TOBAC	97699376	85881512	101230240	95022016	74585304	73965496	75677952	69262168	92607968	79552448	100217296
439.214	2	25.2	0.969345	NMGLTGER	0.81	A0A1S4DQT4_TOBAC	CBS domain-containing protein CBSCBSPB1-like OS=Nicotiana tabacum OX=4097 GN=LOC107832451 PE=4 SV=1	TR|A0A1S4DQT4|A0A1S4DQT4_TOBAC	49172948	61849456	53258556	52179120	48623488	45442708	44287912	40926684	48549552	61874508	52599932
1057.83	3	73.788	0.8551291, 0.92462, 0.92679596, 0.9310377, 0.96571416, 0.9713111	SFLVQGGDPTGTGTGGESIYGGVFPDEFHSR	1	A0A1S4C7S4_TOBAC	peptidyl-prolyl cis-trans isomerase CYP57 isoform X1 OS=Nicotiana tabacum OX=4097 GN=LOC107815864 PE=4 SV=1	TR|A0A1S4C7S4|A0A1S4C7S4_TOBAC	168161056	165351616	180475264	160664208	199342848	194746208	209225376	172017680	192631360	171257872	167802368
585.63727, 585.6376, 877.9517, 877.9523	2, 3	74.083	0.92279756, 0.9377189, 0.94338036, 0.9494928, 0.95404226, 0.9548055, 0.9552878, 0.95823693, 0.95854276, 0.9596395, 0.96025264, 0.96524644, 0.96636933, 0.9685239, 0.9709179	VDAVVYLVDSFDKER	1	Q9SDQ5_TOBAC	GTP-binding protein SAR1A-like OS=Nicotiana tabacum OX=4097 GN=LOC107761640 PE=2 SV=1	SP|P52885|SAR1_TOBAC;TR|Q9SDQ5|Q9SDQ5_TOBAC	4599565312	4837693952	4719195648	4933579264	3146580480	3033404160	2972736512	3142438656	3457563392	3338844928	3195537920
778.438	2	45.738	0.92874616, 0.9371518	RITSPLLEPSSVEK	1	A0A1S4B8G0_TOBAC	Proteasome subunit alpha type OS=Nicotiana tabacum OX=4097 GN=LOC107805624 PE=3 SV=1	TR|A0A1S4B8G0|A0A1S4B8G0_TOBAC	171988096	133827968	97755200	130216288	163892768	187307648	118273680	156699072	165621472	193310624	174806496
447.5874, 670.8776	2, 3	55.899	0.7906912, 0.8046595, 0.8285469, 0.8382961, 0.8595535, 0.8788249	KFEAEIYVLTK	1	A0A1S3X9Y9_TOBAC	Elongation factor Tu OS=Nicotiana tabacum OX=4097 GN=LOC107762844 PE=3 SV=1	TR|A0A1S3X9Y9|A0A1S3X9Y9_TOBAC	793739008	288017408	500650144	209973248	242857616	476025696	504710784	225415568	549738048	219181344	67429376
554.759	2	35.221	0.96409637, 0.96948683	MLQYDPADR	0.99	Q9FYT9_TOBAC	Cyclin-dependent kinase B1-1 OS=Nicotiana tabacum OX=4097 GN=CdkB1-1 PE=2 SV=1	TR|Q9FYT9|Q9FYT9_TOBAC	167560272	163323136	150843760	173011424	54244516	37334920	58131064	46357308	119872944	115967424	133104944
494.24	3	49.117	0.8069548, 0.9421178, 0.95174426, 0.96199554, 0.96526384	EAMAHPYFYPVR	1	A0A1S3XXU1_TOBAC	casein kinase II subunit alpha-like isoform X1 OS=Nicotiana tabacum OX=4097 GN=LOC107770013 PE=3 SV=1	TR|A0A1S3XY26|A0A1S3XY26_TOBAC;TR|A0A1S3XXU1|A0A1S3XXU1_TOBAC	175562336	179165696	164422880	178102864	150545984	140646304	131634120	135990432	173500688	179449616	191416384
1109.02	2	75.57	0.9191833, 0.95929146, 0.9673883, 0.96903306	FSDIPGGYDINYVLDNTEGK	1	A0A1S4DGU1_TOBAC	Aldose 1-epimerase OS=Nicotiana tabacum OX=4097 GN=LOC107829645 PE=3 SV=1	TR|A0A1S4DGU1|A0A1S4DGU1_TOBAC	75549496	73744256	87520680	48644024	328031168	384709248	317035008	355657632	218819952	224123792	206453344
659.331	2	39.879	0.971699	QLPDFQTAQNR	0.98	A0A1S3X5Q1_TOBAC	cytosolic endo-beta-N-acetylglucosaminidase 1-like isoform X1 OS=Nicotiana tabacum OX=4097 GN=LOC107761326 PE=4 SV=1	TR|A0A1S3X5Q1|A0A1S3X5Q1_TOBAC	34385736	26469222	29453634	27187284	74081288	109780712	100318952	64975592	76681552	55848616	57942020
601.841	2	48.548	0.95554	INLSLTTTPSR	0.97	A0A1S3XSI4_TOBAC	rRNA biogenesis protein RRP5 OS=Nicotiana tabacum OX=4097 GN=LOC107768241 PE=4 SV=1	TR|A0A1S4CZ25|A0A1S4CZ25_TOBAC;TR|A0A1S3XSI4|A0A1S3XSI4_TOBAC	168451600	142314768	139450720	138501376	28366770	35092736	39318396	43357412	83402944	90529192	94355544
957.932	2	35.75	0.8364528, 0.97281635	GNIEQDDVAVDKAGEEPE	0.96	A0A1S4AW65_TOBAC	uncharacterized protein LOC107801956 OS=Nicotiana tabacum OX=4097 GN=LOC107801956 PE=4 SV=1	TR|A0A1S4AW65|A0A1S4AW65_TOBAC	77770400	71839440	97424584	96201808	112964888	143522464	161273312	128052400	120253832	128823056	119704744
790.697	3	52.761	0.55735093, 0.8228766, 0.89050436	QTQQSEGYGFIEFNSHAAAER	1	A0A1S4D7D5_TOBAC	polyadenylate-binding protein RBP45-like isoform X1 OS=Nicotiana tabacum OX=4097 GN=LOC107826742 PE=4 SV=1	TR|A0A1S4D7D5|A0A1S4D7D5_TOBAC	249315728	141254480	186952192	101321136	112757056	168559552	143891136	118297704	239207456	174479808	69587744
501.58368, 751.8713	2, 3	32.018	0.94791174, 0.9530103, 0.9587596, 0.9668797, 0.9671238, 0.96774805, 0.97103065, 0.9722161	QVDSAAVFHNASTR	1	A0A1S4CJ18_TOBAC	Delta-1-pyrroline-5-carboxylate synthase OS=Nicotiana tabacum OX=4097 GN=LOC107819560 PE=3 SV=1	TR|A0A1S4CJ18|A0A1S4CJ18_TOBAC	429266208	423542240	400612256	438830048	395501216	377374176	363709088	381796448	436412032	434485792	454986144
478.23578, 716.84906	2, 3	21.245	0.9133713, 0.9371946, 0.9516369, 0.95859766, 0.964427, 0.96676266, 0.9693634, 0.97052604	SINNEELGEGDKK	1	A0A1S4AXE5_TOBAC	heterogeneous nuclear ribonucleoprotein R-like isoform X1 OS=Nicotiana tabacum OX=4097 GN=LOC107802337 PE=4 SV=1	TR|A0A1S4AXE5|A0A1S4AXE5_TOBAC	185058352	187603696	185565136	179180864	251933744	294641344	288435840	249033664	235781984	252021312	271483072
456.232	2	19.943	0.94753474, 0.97690874	LEEHLDR	1	A0A1S3XU71_TOBAC	branched-chain-amino-acid aminotransferase-like protein 1 OS=Nicotiana tabacum OX=4097 GN=LOC107768791 PE=4 SV=1	TR|A0A1S3XU71|A0A1S3XU71_TOBAC	17669880	26384812	32196072	29481060	55979104	71140544	72805408	76981280	40112956	45734872	67405832
447.57074, 670.8526	2, 3	50.937	0.8866772, 0.9622608, 0.9713437, 0.97230035, 0.974158	FAPLDAVHVSER	1	A0A1S4CTV0_TOBAC	replication factor C subunit 3-like OS=Nicotiana tabacum OX=4097 GN=LOC107822500 PE=4 SV=1	TR|A0A1S4CTV0|A0A1S4CTV0_TOBAC	464448128	500935872	428180160	490402336	472254656	465650624	511022816	505639712	483243008	542919104	520005472
581.287	2	26.465	0.9356531, 0.9568756, 0.959119	EGAVGQTNVMR	1	A0A1S3X434_TOBAC	50S ribosomal protein L5, chloroplastic OS=Nicotiana tabacum OX=4097 GN=LOC107761040 PE=3 SV=1	TR|A0A1S3X434|A0A1S3X434_TOBAC	128587072	138644736	143541808	148716784	107709056	114287712	127357888	99301712	129597408	136674912	140941296
702.351	2	29.137	0.94648594, 0.96368843	GIVVSC[160.0307]SAGNSGPAK	1	A0A1S3X0G8_TOBAC	subtilisin-like protease SBT1.8 OS=Nicotiana tabacum OX=4097 GN=LOC107759898 PE=4 SV=1		159503824	123088832	159527280	138365280	104344936	105552384	123336576	124379544	158354736	165064512	132720704
681.6901, 681.69037	3	68.395	0.6722225, 0.867429, 0.8784063, 0.94752055	KPDFLLNVGPNNEVFDPK	1	A0A1S3Y0V9_TOBAC	Phosphoinositide phospholipase C OS=Nicotiana tabacum OX=4097 GN=LOC107770942 PE=4 SV=1	TR|A0A1S3Y0V9|A0A1S3Y0V9_TOBAC	181234224	180996416	179606816	175562336	173255712	178196768	174574880	199578352	174349504	188606592	219032496
818.408	2	75.335	0.6139163, 0.83422464, 0.95170856, 0.9604077	VQEGVDVFDSIWNK	0.98	A0A1S4CSC6_TOBAC	general negative regulator of transcription subunit 3 isoform X1 OS=Nicotiana tabacum OX=4097 GN=LOC107822036 PE=4 SV=1	TR|A0A1S4CSC6|A0A1S4CSC6_TOBAC;TR|A0A1S4CSD0|A0A1S4CSD0_TOBAC	156012496	184567984	162575008	162881552	168711312	171295056	127787248	139809952	135282416	142018608	164366144
746.0208, 1118.5269	2, 3	73.013	0.91456306, 0.95697314, 0.96523166, 0.97035116, 0.97128344	GFMVQTGDPLGDGTGGQSIWGR	1	A0A1S3YXU7_TOBAC	peptidyl-prolyl cis-trans isomerase CYP71-like OS=Nicotiana tabacum OX=4097 GN=LOC107780916 PE=4 SV=1	TR|A0A1S3YXU7|A0A1S3YXU7_TOBAC	218912912	214207440	242511200	196851392	256076704	235677152	276627968	192057264	213997824	238473568	283132672
615.815	2	20.597	0.81725717, 0.914683	GELKDEEPVSK	0.71	A0A1S4D5V0_TOBAC	anthranilate phosphoribosyltransferase isoform X2 OS=Nicotiana tabacum OX=4097 GN=LOC107826215 PE=4 SV=1	TR|A0A1S4D5V0|A0A1S4D5V0_TOBAC	110833808	114202576	96369352	110513528	102614752	113649088	127964880	124879680	115468704	106840064	126407880
525.735	2	20.832	0.936889, 0.9524163, 0.95624346	MMQHSFNR	0.85	A0A1S4BHF0_TOBAC	5'-nucleotidase domain-containing protein 4-like isoform X1 OS=Nicotiana tabacum OX=4097 GN=LOC107808313 PE=4 SV=1	TR|A0A1S4BHF0|A0A1S4BHF0_TOBAC	58862436	69247056	59547096	67452280	89374440	92038856	97332584	96115152	81988392	90119592	94949952
520.745	2	19.001	0.96375823, 0.9742649	FGYGSHGSTK	0.87	A0A1S4A7Z8_TOBAC	ubiquitin carboxyl-terminal hydrolase 24-like OS=Nicotiana tabacum OX=4097 GN=LOC107794752 PE=3 SV=1	TR|A0A1S4A7Z8|A0A1S4A7Z8_TOBAC	45940392	49765404	50430332	62509132	53594392	50463868	49038780	44964968	49175100	55049868	55797336
422.275	2	26.881	0.9396104, 0.94463557, 0.95567334	KAVGILSR	1	A0A1S3Y318_TOBAC	la-related protein 1-like OS=Nicotiana tabacum OX=4097 GN=LOC107771687 PE=4 SV=1	TR|A0A1S3Y318|A0A1S3Y318_TOBAC	107589480	107682448	91541712	121518592	63548852	77486952	92194528	72230536	108429680	88942104	109330712
530.925	3	59.473	0.6560896, 0.9482794, 0.9597189, 0.9695835	MSVLEFDDATHGLR	0.97	A0A1S4BLR7_TOBAC	cleavage and polyadenylation specificity factor subunit 1-like OS=Nicotiana tabacum OX=4097 GN=LOC107809673 PE=4 SV=1	TR|A0A1S4BLR7|A0A1S4BLR7_TOBAC	144554608	137177360	105842992	145277664	137085872	177679680	128123120	153996944	159222848	155900880	151265136
583.276	2	68.817	0.847051, 0.9184807, 0.97346383	WFDWDIQR	1	A0A1S4APY7_TOBAC	SEC12-like protein 2 OS=Nicotiana tabacum OX=4097 GN=LOC107799997 PE=4 SV=1	TR|A0A1S4APY7|A0A1S4APY7_TOBAC	147206016	149326128	160510608	155646672	97152272	113949712	130436784	105769824	124898480	147163424	127030576
742.886	2	73.647	0.8913342, 0.9541466, 0.96010023	SQDITLLQEFYK	1	A0A1S3X1Q4_TOBAC	callose synthase 9-like OS=Nicotiana tabacum OX=4097 GN=LOC107760121 PE=4 SV=1	TR|A0A1S3X1Q4|A0A1S3X1Q4_TOBAC	161952928	187139104	203812368	198997168	167328032	175193104	149090736	127643096	183063104	172355120	195112480
748.907	2	38.514	0.937492, 0.94620556, 0.94800556, 0.97267234	ELASPPKDGISNLR	0.69	A0A1S4BPP4_TOBAC	mitotic checkpoint protein BUB3.1-like OS=Nicotiana tabacum OX=4097 GN=LOC107810550 PE=4 SV=1	TR|A0A1S4BPP4|A0A1S4BPP4_TOBAC	152962256	107827760	102677280	131256552	150914800	112414008	141237808	124054072	142337472	137763296	152129568
528.292	3	60.178	0.7851055, 0.92148083, 0.92372775	KFVQTFFLAPQEK	1	A0A1S4CQ10_TOBAC	putative G3BP-like protein OS=Nicotiana tabacum OX=4097 GN=LOC107821230 PE=4 SV=1	TR|A0A1S4CQ10|A0A1S4CQ10_TOBAC	103210304	115923416	134833296	153195216	98764712	86493944	82889624	74694256	124880488	125983232	112722632
438.4919, 584.32025, 875.9757	2, 3, 4	37.665	0.8453479, 0.8954401, 0.9478257, 0.94971263, 0.964279, 0.96540374, 0.96581995, 0.96908194, 0.969336, 0.9694737, 0.969749, 0.9703005, 0.9707586, 0.97168195	LGAVPHGLSTDSDVVKR	1	A0A1S4C9T5_TOBAC	endoplasmin homolog OS=Nicotiana tabacum OX=4097 GN=LOC107816677 PE=3 SV=1	TR|A0A1S4C9T5|A0A1S4C9T5_TOBAC	2277512192	2272309504	2167426816	2606413056	937144704	853350272	1039045632	972879296	1581325056	1642649600	1823171712
582.30334, 582.30585	2	36.456	0.835474, 0.86817497, 0.94796604, 0.9604813, 0.9615317	IVQMEESLSK	0.88, 1.0	A0A1S3ZEZ0_TOBAC	uncharacterized protein LOC107786080 OS=Nicotiana tabacum OX=4097 GN=LOC107786080 PE=4 SV=1	TR|A0A1S3ZEZ0|A0A1S3ZEZ0_TOBAC	936199296	937989184	969184704	1007895040	674872704	658405632	717534528	651917504	885493504	856108736	879423296
429.212	2	23.791	0.95380247, 0.96783084	GTPYTYR	0.99	SYE_TOBAC	Glutamate--tRNA ligase, chloroplastic/mitochondrial OS=Nicotiana tabacum OX=4097 PE=2 SV=1	SP|Q43794|SYE_TOBAC	111235520	115261736	116407632	131158496	74188256	71045224	70381680	75699912	105890136	112284976	105532504
614.816	2	31.308	0.960367	KAAPANPFC[160.0307]PR	0.95	A0A1S3Z0S4_TOBAC	14 kDa proline-rich protein DC2.15-like OS=Nicotiana tabacum OX=4097 GN=LOC107781812 PE=4 SV=1		105019712	88120504	106630968	92690096	104374952	110403832	100424776	108624280	109471720	100061384	107353336
818.435	2	62.9	0.8618207, 0.9565326, 0.96483064, 0.9649894	GLSADTIASLPSVNYK	0.99	A0A1S4BLC1_TOBAC	E3 ubiquitin ligase BIG BROTHER-related-like isoform X1 OS=Nicotiana tabacum OX=4097 GN=LOC107809492 PE=4 SV=1	TR|A0A1S4BLC1|A0A1S4BLC1_TOBAC	189601408	194342432	145760336	160576848	106366608	76961576	64708996	61930264	126107584	130663864	137833840
492.23376, 737.84674	2, 3	51.39	0.62558615, 0.8531857, 0.90972114, 0.9547111, 0.9637009, 0.96409935, 0.96690917, 0.97130233	RPDEEYDYLFK	1	A0A1S3ZAU9_TOBAC	ras-related protein RABA2a-like OS=Nicotiana tabacum OX=4097 GN=LOC107784877 PE=4 SV=1	TR|A0A1S3ZAU9|A0A1S3ZAU9_TOBAC	963090752	815650752	859487872	1022561472	534184000	476968352	416094912	529858048	770510016	780503232	733642688
382.236	3	44.813	0.54500717, 0.9380796, 0.9445386	ILALLGSSDKK	1	A0A1S3YJK6_TOBAC	AP-4 complex subunit epsilon OS=Nicotiana tabacum OX=4097 GN=LOC107776976 PE=3 SV=1	TR|A0A1S3YJK6|A0A1S3YJK6_TOBAC;TR|A0A1S4D2C2|A0A1S4D2C2_TOBAC	121841184	134540464	125337400	135067264	111010160	117250632	110191216	93423824	126776112	122930568	118145952
487.27	2	45.716	0.89654607, 0.96825397	EGEILGSLR	1	A0A1S3ZCV7_TOBAC	E3 UFM1-protein ligase 1 homolog OS=Nicotiana tabacum OX=4097 GN=LOC107785453 PE=4 SV=1	TR|A0A1S3ZCV7|A0A1S3ZCV7_TOBAC	91010216	101350144	90716992	123157144	73479216	45985316	62705308	38690000	91584320	93066648	82286528
583.282	2	42.878	0.94856393, 0.95996207	FEMAENSIPK	0.93	A0A1S4CIL0_TOBAC	Glutamate decarboxylase OS=Nicotiana tabacum OX=4097 GN=LOC107819266 PE=3 SV=1	TR|A0A1S4CIL0|A0A1S4CIL0_TOBAC	89587072	74661888	83846640	102820144	93748248	82294176	130347120	113097840	109581024	96586840	103521280
736.906	2	71.186	0.9411903, 0.96018773, 0.9702859, 0.97199357	EMGLEVVLTPTGVK	1	A0A1S4CGT1_TOBAC	Phosphoacetylglucosamine mutase OS=Nicotiana tabacum OX=4097 GN=LOC107818790 PE=3 SV=1	TR|A0A1S4CGT1|A0A1S4CGT1_TOBAC	136726368	139430816	133522000	131272560	176067040	167734064	167753440	136626784	99343248	82278816	80344032
626.0866, 834.4466, 834.44855	3, 4	69.846	0.51243955, 0.5547925, 0.5642567, 0.65117735, 0.69414425, 0.72969174, 0.81620216, 0.84481525, 0.8713208, 0.87394, 0.93854415, 0.9526998	KIGVVAHFYMDPEVQGVLTAAQK	1	A0A1S4CB73_TOBAC	quinolinate synthase, chloroplastic-like OS=Nicotiana tabacum OX=4097 GN=LOC107817199 PE=4 SV=1	TR|A0A1S4CB73|A0A1S4CB73_TOBAC	1396026112	702815808	1231744512	504163712	179022688	761455552	623947136	323458336	525985152	123026912	40570508
471.93515, 707.39874	2, 3	52.309	0.92614925, 0.9372024, 0.954784, 0.95655555, 0.95974934, 0.96540636	ASLKPPGPYAWVK	0.97, 1.0	A0A1S4A5F3_TOBAC	uncharacterized protein LOC107793873 OS=Nicotiana tabacum OX=4097 GN=LOC107793873 PE=4 SV=1	TR|A0A1S4A5F3|A0A1S4A5F3_TOBAC	577419840	583523712	518060576	641126080	489062656	459540192	534635072	523962080	580866432	589192448	625653888
494.739	2	22.26	0.89089334, 0.9230544	SSEGDQLPR	1	A0A1S4AJ05_TOBAC	guanine nucleotide exchange factor SPIKE 1 OS=Nicotiana tabacum OX=4097 GN=LOC107798217 PE=3 SV=1	TR|A0A1S3ZH84|A0A1S3ZH84_TOBAC;TR|A0A1S4AJ05|A0A1S4AJ05_TOBAC	131448304	116601776	109902592	126686928	84091872	84043856	91420416	88435768	98542560	112959608	123230240
598.94684, 897.9153	2, 3	25.225	0.76000434, 0.88459575, 0.9226348, 0.9244634, 0.96440154, 0.96963876, 0.97071874, 0.97174484, 0.97263324, 0.97394955	VDELKDDTVESESNSK	1	A0A1S4AJC4_TOBAC	uncharacterized protein LOC107798254 OS=Nicotiana tabacum OX=4097 GN=LOC107798254 PE=4 SV=1	TR|A0A1S4AJC4|A0A1S4AJC4_TOBAC	479176160	535256928	526748864	561645056	458138208	401058176	467334144	419310528	448157696	527808448	546973184
542.61	3	52.905	0.9378575, 0.973504	LSDDLHLNEIDSVR	1	A0A1S4BPR3_TOBAC	nuclear pore complex protein NUP205 OS=Nicotiana tabacum OX=4097 GN=LOC107810594 PE=4 SV=1	TR|A0A1S4BPR3|A0A1S4BPR3_TOBAC;TR|A0A1S4A4R6|A0A1S4A4R6_TOBAC	134308896	121836544	109490096	136786736	133114384	113380496	106583232	119757616	136334816	124792848	133131000
636.988	3	37.593	0.968315	KPEQNGVMPAPQVGDDVK	1	A0A1S4AFB0_TOBAC	splicing factor 3A subunit 3-like OS=Nicotiana tabacum OX=4097 GN=LOC107796993 PE=4 SV=1	TR|A0A1S4AFB0|A0A1S4AFB0_TOBAC	50309420	49618856	77349408	43522468	56172496	71164272	67926888	61812648	78619360	64699424	56701212
855.913	2	47.358	0.7297603, 0.9657831, 0.9667718	ELEHEEVGTNEVIAAA	1	A0A1S3ZN12_TOBAC	pentatricopeptide repeat-containing protein At3g02650, mitochondrial-like OS=Nicotiana tabacum OX=4097 GN=LOC107788482 PE=4 SV=1	TR|A0A1S3ZN12|A0A1S3ZN12_TOBAC	189776960	181322688	155730208	173332464	157254128	146336736	111620216	136514560	162413744	169741664	189994928
958.986	2	69.741	0.7529203, 0.9458994, 0.9683684, 0.97464645	LSLGENELMDEGAIQIGK	1	A0A1S3YHP3_TOBAC	RAN GTPase-activating protein 2-like OS=Nicotiana tabacum OX=4097 GN=LOC107776378 PE=4 SV=1	TR|A0A1S3YHP3|A0A1S3YHP3_TOBAC	219939664	261520656	322419328	273839936	235719392	227559728	218686336	209103088	216906864	199222624	182589856
628.997	3	55.391	0.869145, 0.92586815, 0.95042145	GVEYLHSLAQQSFIHR	1	A0A1S4DDN7_TOBAC	receptor-like kinase TMK4 OS=Nicotiana tabacum OX=4097 GN=LOC107828708 PE=3 SV=1	TR|A0A1S4D935|A0A1S4D935_TOBAC;TR|A0A1S4DDN7|A0A1S4DDN7_TOBAC	225722128	208280368	202857168	240862992	131694600	89404288	78614680	100591064	157782736	172492320	191386256
524.721	2	27.109	0.66328245, 0.93670595, 0.9670642	DAEADGWER	1	A0A1S4BG98_TOBAC	zinc finger CCCH domain-containing protein 49-like OS=Nicotiana tabacum OX=4097 GN=LOC107807944 PE=4 SV=1	TR|A0A1S4BG98|A0A1S4BG98_TOBAC	131641224	131519864	127988272	126509120	105692736	100096432	118043960	124048000	117482672	121371176	135175984
416.271	2	49.45	0.85631984, 0.9624406, 0.9681941	VPYVIIK	0.99	A0A1S4BVV7_TOBAC	DNA polymerase OS=Nicotiana tabacum OX=4097 GN=LOC107812440 PE=3 SV=1	TR|A0A1S4BVV7|A0A1S4BVV7_TOBAC;TR|A0A1S3YYP5|A0A1S3YYP5_TOBAC	94414960	97143552	90821288	101718800	137687680	124857584	105058520	144177680	124898512	113724736	133269216
834.044	3	24.161	0.86663413, 0.95495814, 0.9704209, 0.9710293, 0.9730631	EIDSNNAGDDNKLDASNGHESAVK	1	A0A1S3ZFN6_TOBAC	sister chromatid cohesion protein PDS5 homolog B OS=Nicotiana tabacum OX=4097 GN=LOC107786305 PE=4 SV=1	TR|A0A1S3XAR5|A0A1S3XAR5_TOBAC;TR|A0A1S3ZFN6|A0A1S3ZFN6_TOBAC	112091304	120399992	105216488	112967448	153111040	201950272	182913120	163678096	159546544	164005920	170776480
588.637	3	59.048	0.8538351, 0.87987614, 0.9555631	VVAHMMPDLPNVGVER	0.92	A0A1S4D924_TOBAC	Elongator complex protein 3 OS=Nicotiana tabacum OX=4097 GN=LOC107827149 PE=3 SV=1	TR|A0A1S4D924|A0A1S4D924_TOBAC	245602048	208586608	194953344	201661696	132840928	140423056	117234008	152038080	135013152	192841968	180312096
409.891	3	21.422	0.912314	RPGVWEAEKR	0.97	A0A1S3ZPP4_TOBAC	UBX domain-containing protein OS=Nicotiana tabacum OX=4097 GN=LOC107789025 PE=4 SV=1	TR|A0A1S3ZPP4|A0A1S3ZPP4_TOBAC	70016000	87616936	79603904	89464128	93832264	76349096	83200576	72323504	77762112	84051216	95362248
659.7232, 824.40234	4, 5	61.803	0.893945, 0.9221101, 0.92919177, 0.93386436, 0.93761075, 0.9383161, 0.9536971, 0.9596552, 0.9622231, 0.9624049, 0.9657546, 0.96687824, 0.97253567, 0.9735337	KWNVC[160.0307]VIGSHDLYEHPHINDLAYMPASK	0.95, 1.0	Q76G13_TOBAC	Nitrite reductase OS=Nicotiana tabacum OX=4097 GN=nii2 PE=2 SV=1		460868768	478244576	558400576	447566336	456987936	687075200	591711360	531915072	469063552	517378784	495441216
451.23288, 676.3453	2, 3	38.384	0.8057466, 0.93710834, 0.94991344, 0.970596	YC[160.0307]KPNVIWSGK	0.94, 0.98	A0A1S4B482_TOBAC	Phosphoserine aminotransferase OS=Nicotiana tabacum OX=4097 GN=LOC107804364 PE=3 SV=1		239874928	293776192	235080384	257490576	238791840	216541056	255273040	208850752	227173392	242998400	280827328
503.92825, 755.3884	2, 3	39.979	0.50107807, 0.8365997, 0.8785502, 0.9600305, 0.96817416	FEHLSAPQPADVAK	0.76, 1.0	A0A1S4C7R7_TOBAC	DEAD-box ATP-dependent RNA helicase 7-like OS=Nicotiana tabacum OX=4097 GN=LOC107816023 PE=4 SV=1	TR|A0A1S4C7R7|A0A1S4C7R7_TOBAC;TR|A0A1S3ZHQ3|A0A1S3ZHQ3_TOBAC	191349088	252291952	203704080	239170096	63802920	54446440	21978568	55160716	137614496	131548504	133887064
399.7137, 532.616, 798.4193	2, 3, 4	18.522	0.93195236, 0.9379396, 0.944189, 0.9498499, 0.95188683, 0.9544923, 0.9580656, 0.9618452, 0.9626205, 0.9653955, 0.9656842, 0.96727735, 0.9693401	AMGHHVTVISSSNKK	0.99, 1.0	CADH1_TOBAC	Probable cinnamyl alcohol dehydrogenase 1 OS=Nicotiana tabacum OX=4097 GN=CAD14 PE=1 SV=1; Duplicate proteins: tr|A0A1S3ZR64|A0A1S3ZR64_TOBAC	SP|P30359|CADH1_TOBAC	925562624	1143946368	1180084096	951742400	669966080	685201792	661680448	690117184	841305152	928536448	934831040
454.228	2	18.421	0.89113694, 0.96251637, 0.9678175	GLSASSETR	0.77	A0A1S3XT40_TOBAC	light-induced protein, chloroplastic-like OS=Nicotiana tabacum OX=4097 GN=LOC107768503 PE=4 SV=1	TR|A0A1S3XT40|A0A1S3XT40_TOBAC	8707532	9764637	17722974	14858101	100268936	101143976	94611104	105760544	49225096	59530880	56907264
540.242	2	18.33	0.84885514, 0.8776664, 0.944078	EFQENQER	0.66	A0A1S4CYW0_TOBAC	auxilin-related protein 2-like OS=Nicotiana tabacum OX=4097 GN=LOC107824114 PE=4 SV=1	TR|A0A1S4CYW0|A0A1S4CYW0_TOBAC	73986824	80772016	79704376	93606232	68396248	57303596	66309756	64200684	70497080	77040280	79833400
520.248	3	36.586	0.68589675, 0.94406074, 0.9685888, 0.9693791	YAWGHDELQPQSK	0.99	A0A1S4C7P6_TOBAC	alpha-1,2-Mannosidase OS=Nicotiana tabacum OX=4097 GN=LOC107816107 PE=3 SV=1	TR|A0A1S4C7P6|A0A1S4C7P6_TOBAC	175484240	160740720	163167488	167422528	101380840	92962816	65472768	120883056	128789392	138437440	144225248
871.978	2	84.378	0.9132715, 0.93952, 0.9620656, 0.9623952	TINTVAFQNAIFYLK	1	A0A1S3YHQ6_TOBAC	probable polygalacturonase OS=Nicotiana tabacum OX=4097 GN=LOC107776286 PE=3 SV=1	TR|A0A1S3YHQ6|A0A1S3YHQ6_TOBAC	188906768	167857456	219230224	179261808	186168800	178001696	197191136	175009680	217896560	174029104	160708864
711.355	2	36.579	0.6968642, 0.8805348, 0.9363658, 0.94475687	TVIVDADAGNYQR	1	A0A1S3YWM6_TOBAC	Phospholipase D OS=Nicotiana tabacum OX=4097 GN=LOC107780667 PE=3 SV=1	TR|A0A1S4CN51|A0A1S4CN51_TOBAC;TR|A0A1S3YWM6|A0A1S3YWM6_TOBAC	119553976	133039240	121214864	114601776	70416720	80622952	75567680	73014432	97707256	94920224	83696904
497.92	3	47.926	0.879862, 0.91545486, 0.9497425, 0.96373105	QRDQEFLDAIEK	1	A0A1S3XM95_TOBAC	Cleavage and polyadenylation specificity factor subunit 2 OS=Nicotiana tabacum OX=4097 GN=LOC107766765 PE=3 SV=1	TR|A0A1S3XM95|A0A1S3XM95_TOBAC	132889696	109973168	107664832	105131776	140875184	135575584	157545168	126169688	128243376	142557088	127719544
607.849	2	67.567	0.96945035, 0.97070235, 0.9707668	LLEEDLEILK	1	A0A1S4B116_TOBAC	uncharacterized protein LOC107803356 OS=Nicotiana tabacum OX=4097 GN=LOC107803356 PE=4 SV=1	TR|A0A1S4B116|A0A1S4B116_TOBAC;TR|A0A1S4B0M8|A0A1S4B0M8_TOBAC	118260224	139581616	155733936	145377104	126221408	120669440	132755928	110750960	96203616	92532992	95885088
508.804	2	30.858	0.9397836, 0.9587594, 0.9683299	LKDVTAELK	0.97	A0A1S4AUN5_TOBAC	uncharacterized protein LOC107801607 OS=Nicotiana tabacum OX=4097 GN=LOC107801607 PE=4 SV=1	TR|A0A1S4AUN5|A0A1S4AUN5_TOBAC	95405168	101166216	100906744	114346512	98809392	115771776	97578752	110633096	108768016	122379656	115080296
393.9	3	27.867	0.92249995, 0.9593251	GTVIGKPPSAPR	0.99	A0A1S3YHX9_TOBAC	subtilisin-like protease SBT1.4 OS=Nicotiana tabacum OX=4097 GN=LOC107776198 PE=4 SV=1	TR|A0A1S3YHX9|A0A1S3YHX9_TOBAC	111528240	116997712	131416736	104632976	177378752	196542144	198215680	180573232	158898528	175629824	163056576
558.315	2	36.596	0.93116003, 0.9720829	NVSIVGHYVK	0.8	A0A1S3Z894_TOBAC	Structural maintenance of chromosomes protein OS=Nicotiana tabacum OX=4097 GN=LOC107783886 PE=3 SV=1	TR|A0A1S3Z894|A0A1S3Z894_TOBAC	167769216	151774416	147661152	153619232	65944516	58717792	50457504	50757320	108465024	114421968	123307920
440.751	2	53.588	0.92435014, 0.92742854	IFWVSTK	1	A0A1S3XX87_TOBAC	insulin-degrading enzyme-like 1, peroxisomal OS=Nicotiana tabacum OX=4097 GN=LOC107769755 PE=4 SV=1	TR|A0A1S3XX87|A0A1S3XX87_TOBAC	84629376	94216080	103367672	97146984	116415184	135298432	107240688	141520256	98958744	104815872	96960944
506.759	2	60.176	0.8101049, 0.9149882, 0.9506368	DEFYIGLR	1	A0A1S3YR16_TOBAC	Malic enzyme OS=Nicotiana tabacum OX=4097 GN=LOC107778847 PE=3 SV=1	TR|A0A1S3YR16|A0A1S3YR16_TOBAC;TR|A0A1S4DCI6|A0A1S4DCI6_TOBAC	118399408	140728144	133637400	104298848	112860616	140561616	132293712	124420872	102202416	92669168	99222640
571.60406, 856.9021	2, 3	65.975	0.59875137, 0.7170372, 0.85235685, 0.9129243, 0.9504555, 0.96264386, 0.9746679	GADVVYSDVWASMGQK	1	A0A1S4CST9_TOBAC	ornithine carbamoyltransferase, chloroplastic-like OS=Nicotiana tabacum OX=4097 GN=LOC107822172 PE=3 SV=1	TR|A0A1S4CST9|A0A1S4CST9_TOBAC	299485984	240744512	239307072	236184896	371984992	370145664	364422112	351741376	412682688	363051392	331595072
815.439	2	24.343	0.95227, 0.96175647, 0.9655481, 0.9682459	NNYIKPGTDVPQKR	1	A0A1S4BP93_TOBAC	HMG-Y-related protein A-like OS=Nicotiana tabacum OX=4097 GN=LOC107810431 PE=4 SV=1	TR|A0A1S4BP93|A0A1S4BP93_TOBAC	146915952	144982352	110111288	138395456	198051488	194409936	212943744	186799152	166727040	177623824	158078608
433.576	3	38.196	0.95878255, 0.97249794	TWVIDKPNTPK	0.91	A0A1S4DMX0_TOBAC	methyl-CpG-binding domain-containing protein 4-like OS=Nicotiana tabacum OX=4097 GN=LOC107831520 PE=4 SV=1	TR|A0A1S4DMX0|A0A1S4DMX0_TOBAC	58900228	72500960	73956048	77740616	100069320	96623808	99405896	79531416	83360248	91597472	102183520
858.426	2	82.163	0.820842, 0.94691837, 0.9628769	GSLNTFLNAFTYPDR	1	A0A1S4CNI5_TOBAC	presequence protease 1, chloroplastic/mitochondrial-like OS=Nicotiana tabacum OX=4097 GN=LOC107820951 PE=4 SV=1	TR|A0A1S4CNI5|A0A1S4CNI5_TOBAC	203196480	207072496	219704768	191828640	218734512	236038320	230727904	173229504	220103904	222261040	193183136
486.298	2	67.751	0.9457484, 0.96662843, 0.973897	ESLLAAVIR	1	A0A1S4BAZ5_TOBAC	nucleolar complex protein 3 homolog OS=Nicotiana tabacum OX=4097 GN=LOC107806357 PE=4 SV=1	TR|A0A1S4BAZ5|A0A1S4BAZ5_TOBAC	162690832	164051856	129495944	171312656	96375608	83676784	92554336	89341632	129272848	129782528	126028544
596.798	2	40.966	0.89000773, 0.9541715, 0.9637487	VTEIMETVDR	0.98	A0A1S3YBG7_TOBAC	Protein-L-isoaspartate O-methyltransferase OS=Nicotiana tabacum OX=4097 GN=LOC107774438 PE=3 SV=1	TR|A0A1S3YBG7|A0A1S3YBG7_TOBAC	45690828	45933376	52652800	51999708	139673632	116986872	149709680	141950032	102961176	87709576	79421712
442.25314, 589.3354	3, 4	64.438	0.77927816, 0.9047445, 0.9628606, 0.9636381, 0.96406704, 0.9651581	FVKPAFDDFILPTKK	1	A0A1S3YQA3_TOBAC	Uridine kinase OS=Nicotiana tabacum OX=4097 GN=LOC107778619 PE=3 SV=1	TR|A0A1S3YQA3|A0A1S3YQA3_TOBAC	519375616	446644832	406148960	417182720	285451648	261137632	247520448	282623008	418731776	440376768	414677376
461.01288, 614.34845, 921.0175	2, 3, 4	52.775	0.65256494, 0.6907594, 0.734472, 0.86058843, 0.9479886, 0.950035, 0.9535226, 0.95571953, 0.95616245, 0.9585155, 0.9604799, 0.9645724, 0.9665611	KIIDAIHSGALLNANYK	0.69, 0.99, 1.0	A0A1S3X593_TOBAC	phosphoenolpyruvate carboxykinase [ATP]-like OS=Nicotiana tabacum OX=4097 GN=LOC107761446 PE=3 SV=1	TR|A0A1S3X593|A0A1S3X593_TOBAC	371971232	407797280	430701888	419190688	1643343744	1688696064	1479320576	1649702144	1148672768	1124993408	964944960
419.71	2	35.913	0.8539924, 0.93290293, 0.93866426	LFEMNGK	0.99	A0A1S4APU1_TOBAC	polypyrimidine tract-binding protein homolog 3-like OS=Nicotiana tabacum OX=4097 GN=LOC107799898 PE=4 SV=1	TR|A0A1S4APU1|A0A1S4APU1_TOBAC;TR|A0A1S3X7U1|A0A1S3X7U1_TOBAC	105688784	108516808	101529992	100280664	79625688	103515984	105269864	94410240	108622832	92493592	116212264
517.271	2	39.26	0.9185812, 0.9568987	YPDAAIEVR	1	A0A1S4BA72_TOBAC	E3 ubiquitin-protein ligase KEG-like OS=Nicotiana tabacum OX=4097 GN=LOC107806158 PE=4 SV=1	TR|A0A1S4BA72|A0A1S4BA72_TOBAC	95885584	102090880	102225504	101685728	80127744	93028128	86725296	92591424	92169096	88003552	94560312
571.57135, 761.7589, 761.75946	3, 4	69.308	0.682686, 0.7676245, 0.79297596, 0.79752105, 0.8068112, 0.8228628, 0.85707206, 0.955784, 0.95957, 0.966671	FPANALNHRPTLLQYIVSTK	1	A0A1S3YF68_TOBAC	glutamine--tRNA ligase OS=Nicotiana tabacum OX=4097 GN=LOC107775454 PE=3 SV=1	TR|A0A1S4DI82|A0A1S4DI82_TOBAC;TR|A0A1S3YF68|A0A1S3YF68_TOBAC	740533824	817249344	689276416	685314432	714806272	604163584	656861632	729673984	533660224	512655136	564352000
434.23416, 650.8464	2, 3	21.076	0.9016768, 0.9440364, 0.9632206, 0.96353346, 0.9639159, 0.96626604	LPQNVDETTRK	0.83, 0.95	A0A1S4AB08_TOBAC	pleiotropic drug resistance protein 1-like OS=Nicotiana tabacum OX=4097 GN=LOC107795637 PE=3 SV=1	TR|A0A1S4AB08|A0A1S4AB08_TOBAC	273636192	275736480	303445824	247668112	155437984	171166592	175647360	150840224	217469792	234157984	205429792
712.834	2	24.938	0.9515655, 0.9663721, 0.96844244	SESSAAAAAASSATSR	1	A0A1S4BQD4_TOBAC	39S ribosomal protein L47, mitochondrial-like OS=Nicotiana tabacum OX=4097 GN=LOC107810715 PE=4 SV=1	TR|A0A1S4BQD4|A0A1S4BQD4_TOBAC	114584264	122113424	126957744	119476968	107101600	99932968	107026544	101343056	108035824	120672104	115608224
410.751	2	44.439	0.8640146, 0.95690966, 0.9640786	LAGALTFK	0.9	A0A1S3Z7W0_TOBAC	uncharacterized protein LOC107783958 OS=Nicotiana tabacum OX=4097 GN=LOC107783958 PE=4 SV=1	TR|A0A1S3Z7W0|A0A1S3Z7W0_TOBAC	39419624	42633068	29064696	48191360	141432320	138515360	246813488	254820512	110943032	105621376	111584576
583.828	2	80.388	0.9330446, 0.94848734, 0.9659162, 0.9668189	VFESPLSFLK	1	A0A1S4D6I8_TOBAC	elongator complex protein 2-like OS=Nicotiana tabacum OX=4097 GN=LOC107826437 PE=4 SV=1	TR|A0A1S4D6I8|A0A1S4D6I8_TOBAC	316580992	300598080	270774400	267803440	192054096	184291232	168780016	191910848	201032640	197820016	194563856
666.828	2	47.74	0.89460856, 0.934172, 0.9603249	FADVYYVSPSGK	0.85	A0A1S3ZKS4_TOBAC	methyl-CpG-binding domain-containing protein 2-like OS=Nicotiana tabacum OX=4097 GN=LOC107788015 PE=4 SV=1	TR|A0A1S3ZKS4|A0A1S3ZKS4_TOBAC	114465736	98096968	110602112	121502720	146763696	148142640	170282320	158926096	122198280	118399864	142029248
443.748	2	35.003	0.967921	SLEIAEPK	0.69	A0A1S3YAF7_TOBAC	uncharacterized protein LOC107774054 OS=Nicotiana tabacum OX=4097 GN=LOC107774054 PE=4 SV=1	TR|A0A1S3YAF7|A0A1S3YAF7_TOBAC	80054944	96475712	89278808	96057688	22423488	29209168	21219408	24366908	59614632	68882608	61448308
435.23013, 652.341	2, 3	20.721	0.9262748, 0.93132263, 0.95051295, 0.9599968, 0.96620196	IFQQNSPADRK	1	A0A1S4D6G5_TOBAC	uncharacterized protein LOC107826489 OS=Nicotiana tabacum OX=4097 GN=LOC107826489 PE=4 SV=1	TR|A0A1S3YLU4|A0A1S3YLU4_TOBAC;TR|A0A1S4D6G5|A0A1S4D6G5_TOBAC	204415456	159821616	168424672	70429328	146675888	223724784	187000608	190595680	186097568	188913632	185534304
593.97	3	35.407	0.87063444, 0.9053081, 0.95044875, 0.96281487	KGATFVIDC[160.0307]SKPVDDK	1	A0A1S4C4M5_TOBAC	60S ribosomal protein L22-3-like OS=Nicotiana tabacum OX=4097 GN=LOC107815120 PE=4 SV=1		202512144	228670192	210240032	155796000	83482880	112232176	109063984	102942544	141549280	152745088	146598064
510.92117, 765.8773	2, 3	37.632	0.8086256, 0.84224033, 0.945987, 0.96248645, 0.963534, 0.9639342, 0.9717962	TMSLKPDPEEEVR	1	A0A1S4CZW2_TOBAC	benzyl alcohol O-benzoyltransferase-like isoform X1 OS=Nicotiana tabacum OX=4097 GN=LOC107824435 PE=4 SV=1	TR|A0A1S4CZW2|A0A1S4CZW2_TOBAC	585255296	638363520	876505792	643715008	434129056	458213120	525976512	485130464	560478784	593687808	672998848
385.87326, 578.3068	2, 3	50.266	0.9431748, 0.9642641, 0.96590126, 0.97042936	GFSFIDDVKK	0.91, 1.0	A0A1S3ZXH0_TOBAC	Peroxidase OS=Nicotiana tabacum OX=4097 GN=LOC107791473 PE=3 SV=1	TR|A0A1S3ZXH0|A0A1S3ZXH0_TOBAC;TR|A0A1S4AQN7|A0A1S4AQN7_TOBAC	375536448	332800128	323381632	319171392	61524172	64840492	53040228	90561736	231659104	244864016	218321536
438.751	2	22.813	0.8821269, 0.9688258	KYAIEPR	0.96	A0A1S4BKX8_TOBAC	Cellulose synthase OS=Nicotiana tabacum OX=4097 GN=LOC107809423 PE=3 SV=1	TR|A0A1S4BKX8|A0A1S4BKX8_TOBAC	143189728	137942080	122434936	145628720	31225472	22691284	21711480	19928084	82066496	76639504	81954208
497.309	2	51.186	0.949894	ITPPPISIR	0.98	A0A1S3ZR02_TOBAC	protein SUPPRESSOR OF K(+) TRANSPORT GROWTH DEFECT 1-like OS=Nicotiana tabacum OX=4097 GN=LOC107789501 PE=3 SV=1	TR|A0A1S3ZR02|A0A1S3ZR02_TOBAC	121794176	125187112	121973192	128450184	108394872	86261280	92105544	93720776	122655368	123444144	123979664
502.206	2	18.571	0.75016403, 0.9091665, 0.9673421	EYDSMSGSK	1	A0A1S4B5E0_TOBAC	nucleolin-like isoform X1 OS=Nicotiana tabacum OX=4097 GN=LOC107804749 PE=4 SV=1	TR|A0A1S4B5E0|A0A1S4B5E0_TOBAC;TR|A0A1S4B5P1|A0A1S4B5P1_TOBAC	71308032	77197848	83538728	80662912	88573664	88645584	96295992	99238512	83091368	88994872	101198600
499.319	2	60.069	0.87041706, 0.9613681	IISVLLPDK	1	A0A1S3ZM28_TOBAC	Aldose 1-epimerase OS=Nicotiana tabacum OX=4097 GN=LOC107788427 PE=3 SV=1	TR|A0A1S3ZMJ0|A0A1S3ZMJ0_TOBAC;TR|A0A1S3ZM28|A0A1S3ZM28_TOBAC;TR|A0A1S3ZIM4|A0A1S3ZIM4_TOBAC;TR|A0A1S3ZMJ9|A0A1S3ZMJ9_TOBAC	69725968	99589712	65428884	82326160	81816992	76361392	82644280	88951776	74326608	83264744	128886968
430.56186, 645.33887	2, 3	22.349	0.548558, 0.6437747, 0.96521467, 0.96854514, 0.9700434, 0.9708483	IATTIDQDEKR	1	A0A1S4CN68_TOBAC	enolase-phosphatase E1-like isoform X1 OS=Nicotiana tabacum OX=4097 GN=LOC107820883 PE=4 SV=1	TR|A0A1S4CN68|A0A1S4CN68_TOBAC	254039248	238279072	279478976	278114816	182842800	179075824	178836560	169297472	221695312	234565680	243365600
700.302	2	26.673	0.73940676, 0.9641283, 0.9742516	SEYGSTLDDEQR	1	A0A1S4BNQ8_TOBAC	Protein-lysine N-methyltransferase LOC107810267 OS=Nicotiana tabacum OX=4097 GN=LOC107810267 PE=3 SV=1	TR|A0A1S3ZEP6|A0A1S3ZEP6_TOBAC;TR|A0A1S4BNQ8|A0A1S4BNQ8_TOBAC	182878032	189387504	160013600	185053216	87510816	73402552	76646200	82644360	123100008	142423024	149286256
656.3219, 983.97894	2, 3	68.344	0.6780583, 0.92853004, 0.9616099, 0.9629081, 0.9646244, 0.96570295	n[43.0184]ADSNNLEETLKPFYQR	0.73, 1.0	A0A1S4AUN5_TOBAC	uncharacterized protein LOC107801607 OS=Nicotiana tabacum OX=4097 GN=LOC107801607 PE=4 SV=1		261426752	246191936	221817744	249618080	297327328	279107872	306760096	308370016	320141312	288670976	345927520
651.371	2	74.05	0.53413665, 0.960468, 0.9649677	FIEVVLLEPDK	1	A0A1S4A8W1_TOBAC	Amine oxidase OS=Nicotiana tabacum OX=4097 GN=LOC107795029 PE=3 SV=1	TR|A0A1S3XCX0|A0A1S3XCX0_TOBAC;TR|A0A1S4A8W1|A0A1S4A8W1_TOBAC	132979152	198017472	180054096	130695824	189546240	176927552	176459904	143745408	60973000	55642160	52994928
602.3	3	48.281	0.8743352, 0.94321734, 0.946175, 0.9487807	QYGLDINDVPGTGKDGR	1	A0A1S4CP19_TOBAC	Dihydrolipoamide acetyltransferase component of pyruvate dehydrogenase complex OS=Nicotiana tabacum OX=4097 GN=LOC107820956 PE=3 SV=1	TR|A0A1S4CP19|A0A1S4CP19_TOBAC	135849600	103862776	125640848	113551640	210999136	193787712	152493968	202690720	175604912	162840528	176282496
755.375	2	37.525	0.512978	VPPGNEPGNSTWVR	0.69	A0A1S4CZ83_TOBAC	bifunctional monothiol glutaredoxin-S16, chloroplastic-like OS=Nicotiana tabacum OX=4097 GN=LOC107824207 PE=4 SV=1	TR|A0A1S4CZ83|A0A1S4CZ83_TOBAC	64214156	64635120	32723850	61036196	78415480	106195696	99783640	116272760	81219312	87212848	96078360
792.3846, 1188.0729	2, 3	65.142	0.5872927, 0.6931284, 0.92714584, 0.93045586, 0.95197856, 0.9676667, 0.9681817, 0.9712253, 0.9728391	GNNILVMC[160.0307]DAYTPAGEPIPTNK	1	A0A1S4BD82_TOBAC	glutamine synthetase isoform X2 OS=Nicotiana tabacum OX=4097 GN=LOC107807051 PE=3 SV=1		184232336	243039984	268291808	209439232	224386080	345316480	292840192	264205168	280310816	270195808	276147200
691.1505, 863.6866	4, 5	78.312	0.5205364, 0.7912436, 0.8493556, 0.9229305, 0.9255373, 0.9550628, 0.9569065, 0.9587107, 0.96166927, 0.96392393, 0.96707225, 0.96721566	KGDALLFFSLHPDATTDPLSLHGSC[160.0307]PVIEGEK	0.97, 1.0	B6ZN58_TOBAC	Type 2 proly 4-hydroxylase OS=Nicotiana tabacum OX=4097 GN=NtP4H2.2 PE=2 SV=1		450744640	407594112	401086848	433507840	402452480	365073984	406698976	398017472	280985632	273771904	249135264
561.3148, 841.46747	2, 3	52.923	0.85894996, 0.8977564, 0.95927906, 0.96116984, 0.9628387, 0.9678357, 0.9684504, 0.9729427, 0.9749866	GQPPIIDGELYRPVK	1	A0A1S4AIB2_TOBAC	protein BOBBER 1-like OS=Nicotiana tabacum OX=4097 GN=LOC107798015 PE=4 SV=1	TR|A0A1S4AIB2|A0A1S4AIB2_TOBAC	780793536	777888448	664611968	698349568	705297984	609036864	548771456	603163712	745026496	775643904	765918784
795.398	2	84.476	0.82308877, 0.8577858, 0.88053674, 0.9417351	SPSPAQLMLESYVPA	1	A0A1S3YGL2_TOBAC	probable mitochondrial import inner membrane translocase subunit TIM21 OS=Nicotiana tabacum OX=4097 GN=LOC107775889 PE=4 SV=1	TR|A0A1S3YGL2|A0A1S3YGL2_TOBAC	152957936	172765520	218340640	222245104	195206368	202580464	200760736	169437088	245934592	223104576	239165648
591.9738, 591.9743	3	25.912	0.5022011, 0.6001368, 0.60764575, 0.62893, 0.6515631	EVHVQVTHSMPPEKR	1	A0A1S4DKP2_TOBAC	Acyl-[acyl-carrier-protein] desaturase OS=Nicotiana tabacum OX=4097 GN=LOC107830822 PE=3 SV=1	TR|A0A1S3YAU3|A0A1S3YAU3_TOBAC;TR|A0A1S4DKP2|A0A1S4DKP2_TOBAC	368304256	290894304	245617568	391770368	233323360	209314480	229784640	241829056	277058848	281737632	285668640
412.884	3	32.602	0.972667	WVEAQEPLHK	0.95	A0A1S4CP24_TOBAC	probable carbohydrate esterase At4g34215 OS=Nicotiana tabacum OX=4097 GN=LOC107820884 PE=4 SV=1	TR|A0A1S4CP24|A0A1S4CP24_TOBAC	35161752	43314444	48927792	39646068	62669200	77288504	60226316	61808568	63551608	64308304	66787648
843.073	3	84.247	0.806559, 0.83716816, 0.9443266, 0.95801425	EMWPHLAEDTSPESLLSTLQDK	1	A0A1S3ZLE0_TOBAC	uncharacterized protein LOC107787994 OS=Nicotiana tabacum OX=4097 GN=LOC107787994 PE=4 SV=1	TR|A0A1S3ZLE0|A0A1S3ZLE0_TOBAC	233236528	248677440	262969056	254599600	184557200	143367488	146978880	140278832	188615392	187026128	152002912
584.803	2	87.24	0.7184826, 0.9591197, 0.9657705, 0.9717822	NPFPMFFLR	1	A0A1S4ACC3_TOBAC	AMP deaminase-like OS=Nicotiana tabacum OX=4097 GN=LOC107795991 PE=4 SV=1	TR|A0A1S4ACC3|A0A1S4ACC3_TOBAC	118618024	112531088	126944112	103897568	240721136	220430704	222914112	192132816	182973168	177515856	163490384
714.388	2	92.8	0.8837691, 0.9689589	AIGLNFIDVYFR	1	A0A1S3YRT8_TOBAC	quinone oxidoreductase-like OS=Nicotiana tabacum OX=4097 GN=LOC107779087 PE=4 SV=1	TR|A0A1S3YRT8|A0A1S3YRT8_TOBAC	98691200	96906752	134634400	116866024	205023136	198007872	209229568	217896192	64143120	54359240	37300208
630.817	2	36.319	0.92433864, 0.9639487	LMPNLDQNSTK	0.97	A0A1S3ZBR9_TOBAC	mRNA-decapping enzyme-like protein isoform X1 OS=Nicotiana tabacum OX=4097 GN=LOC107784986 PE=4 SV=1	TR|A0A1S4CR80|A0A1S4CR80_TOBAC;TR|A0A1S3ZBR9|A0A1S3ZBR9_TOBAC;TR|A0A1S4AWS5|A0A1S4AWS5_TOBAC;TR|A0A1S4C1H6|A0A1S4C1H6_TOBAC	125870720	105656448	97825808	117797904	121032480	96624304	86482304	92042368	111280912	119019136	122753088
623.811	2	21.117	0.95354426, 0.97125804, 0.97426206	SSIVEDDEPKK	0.78	A0A1S4D1F9_TOBAC	uncharacterized protein LOC107824930 isoform X1 OS=Nicotiana tabacum OX=4097 GN=LOC107824930 PE=4 SV=1	TR|A0A1S4D1F9|A0A1S4D1F9_TOBAC;TR|A0A1S4D8I4|A0A1S4D8I4_TOBAC	80969688	83430208	71664720	81798608	53575144	64245960	69470344	57968752	71731024	81538000	91036320
502.784	2	68.721	0.8949236, 0.9578982, 0.961353	LIVPFEMR	1	A0A1S3X9C2_TOBAC	activating signal cointegrator 1-like OS=Nicotiana tabacum OX=4097 GN=LOC107762643 PE=4 SV=1	TR|A0A1S3X9C2|A0A1S3X9C2_TOBAC	128489128	125938384	113495840	114334360	104555456	110361792	113780608	104078488	131824784	123152352	143919504
607.362	2	58.849	0.93123966, 0.94967824, 0.96308	VVNALLTQLDK	1	A0A1S4CBJ3_TOBAC	pachytene checkpoint protein 2 homolog OS=Nicotiana tabacum OX=4097 GN=LOC107817310 PE=3 SV=1	TR|A0A1S4CBJ3|A0A1S4CBJ3_TOBAC	137282592	129744208	113711992	141305936	76926880	67936400	66496904	65359984	108661744	108933456	106900992
745.83246, 994.1072	3, 4	59.28	0.6082977, 0.83352906, 0.8626231, 0.894516, 0.92100316, 0.9414394, 0.9433067, 0.95239353, 0.9581813, 0.964021, 0.96855503	EAVPHPDDRVEYELWTSSNDEC[160.0307]GFK	0.98, 1.0	A0A1S3ZHA2_TOBAC	vacuolar-sorting receptor 3-like OS=Nicotiana tabacum OX=4097 GN=LOC107786836 PE=4 SV=1		575263936	506755520	497649824	459215552	421019104	414189696	474713824	371421728	491944352	493723008	492097056
423.74	2	45.954	0.95396775, 0.96564376	WLSIAEK	0.99	A0A1S4B6Y2_TOBAC	uncharacterized protein LOC107805228 OS=Nicotiana tabacum OX=4097 GN=LOC107805228 PE=4 SV=1	TR|A0A1S4CVN4|A0A1S4CVN4_TOBAC;TR|A0A1S4B6Y2|A0A1S4B6Y2_TOBAC;TR|A0A1S4AL41|A0A1S4AL41_TOBAC	72602624	95727488	92536544	96875416	99315680	100023848	80076544	120058928	98155968	127266168	120627032
623.316	2	45.054	0.9597847, 0.96565235	GHLESFLDTAR	0.98	A0A1S3X0V2_TOBAC	AUGMIN subunit 7 OS=Nicotiana tabacum OX=4097 GN=LOC107759818 PE=4 SV=1	TR|A0A1S3X0V2|A0A1S3X0V2_TOBAC	104995504	87598704	95905296	107070256	68964216	50352144	55964992	46365008	75297712	94842592	64384592
776.738	3	88.951	0.8213536, 0.8897956, 0.92714024, 0.9281206, 0.9341509	MVNQLLAGVHIASAAEAMAFGAR	1	A0A1S3X344_TOBAC	uncharacterized protein LOC107760560 OS=Nicotiana tabacum OX=4097 GN=LOC107760560 PE=4 SV=1	TR|A0A1S3X344|A0A1S3X344_TOBAC;TR|A0A1S4BYP1|A0A1S4BYP1_TOBAC	213730512	275118368	286491072	248790128	412991456	447759904	399086304	339530272	239862672	233951824	173840192
414.87405, 621.80756	2, 3	19.83	0.8854154, 0.94610244, 0.9504633, 0.9617886, 0.9713476	EVNDTAIHTSR	1	A0A1S3Y4M9_TOBAC	protein WVD2-like 5 OS=Nicotiana tabacum OX=4097 GN=LOC107771882 PE=4 SV=1	TR|A0A1S3YUL6|A0A1S3YUL6_TOBAC;TR|A0A1S3Y4M9|A0A1S3Y4M9_TOBAC	191414944	203811424	206360272	229829984	102818296	88122776	111435888	99771624	151322576	174165776	150462208
607.295	2	38.714	0.9623903, 0.971524	VNNFTAEGFSK	0.95	A0A1S3Y518_TOBAC	uncharacterized protein LOC107772006 OS=Nicotiana tabacum OX=4097 GN=LOC107772006 PE=4 SV=1	TR|A0A1S3Y518|A0A1S3Y518_TOBAC	74166536	82488936	105273376	76746008	81643504	88815040	84159720	77245288	86277912	93327264	91163752
489.743	2	40.668	0.975443	ETDIPFEK	0.97	A0A1S4AY27_TOBAC	Transmembrane 9 superfamily member OS=Nicotiana tabacum OX=4097 GN=LOC107802459 PE=3 SV=1	TR|A0A1S4AY27|A0A1S4AY27_TOBAC	80272704	96214912	84845072	99874976	70278192	50417216	71731008	65375420	71084832	93673192	87722216
709.6765, 1064.0092, 1064.0104	2, 3	66.513	0.5604305, 0.8753908, 0.90488434, 0.9143099, 0.92655927, 0.9346385, 0.9583822, 0.95862466	FIAFVSTEAETDNPESELK	1	O22402_TOBAC	Guanosine nucleotide diphosphate dissociation inhibitor OS=Nicotiana tabacum OX=4097 GN=GDI PE=2 SV=1	TR|O22402|O22402_TOBAC	1640062592	1672857856	1904146560	1765443840	1768228480	1803227392	1805409280	1569427072	1948924800	1824997248	1602540032
615.962	3	57.818	0.906596, 0.9274875, 0.9585794, 0.96452874	TNC[160.0307]GELTQAWYHIPR	1	A0A1S3Z138_TOBAC	Beta-galactosidase OS=Nicotiana tabacum OX=4097 GN=LOC107781818 PE=3 SV=1		93546640	107267048	102378384	101594984	372270528	388018912	338603328	374645216	299419104	284706176	267648960
439.753	2	57.148	0.852997	LSFGDVIK	0.99	A0A1S3YCK9_TOBAC	DNA (cytosine-5)-methyltransferase OS=Nicotiana tabacum OX=4097 GN=LOC107774645 PE=3 SV=1	TR|A0A1S3YCK9|A0A1S3YCK9_TOBAC	77106960	76574752	86508688	94732896	23409084	17962326	23378396	26840582	52491008	61903208	59834400
660.3141, 989.96686	2, 3	43.778	0.6529637, 0.88841695, 0.90455425, 0.9358559, 0.9670442, 0.9683372, 0.9701207, 0.9707097	MSKNEEDVTPSLDGLSEK	0.99, 1.0	A0A1S4A6N1_TOBAC	probable steroid-binding protein 3 OS=Nicotiana tabacum OX=4097 GN=LOC107794311 PE=3 SV=1	TR|A0A1S4A6N1|A0A1S4A6N1_TOBAC	523337792	494373760	584952320	539864192	858491392	909878208	916656384	828490304	799699648	738265856	771743424
534.266	2	36.033	0.94749, 0.94822395	SYEVVDEVK	0.99	A0A1S4AW97_TOBAC	Peroxidase OS=Nicotiana tabacum OX=4097 GN=LOC107802038 PE=3 SV=1	TR|A0A1S4AW97|A0A1S4AW97_TOBAC	11197144	31097560	27291974	17253500	102305712	128909024	116515848	109551120	68142240	78045184	64563328
852.728	3	88.53	0.95127696, 0.9654212, 0.96719205, 0.9677482, 0.9704695	C[160.0307]IYSNQGFWYLDHLDVPWDK	1	A0A1S4CLM5_TOBAC	Beta-hexosaminidase OS=Nicotiana tabacum OX=4097 GN=LOC107820274 PE=3 SV=1		137424864	175573360	194238576	128139720	180467600	329442272	376436672	378152384	205682288	167766688	134026496
758.005	3	63.322	0.87858635, 0.9535463, 0.9542979, 0.9698529	AHDGDITDMAWSPSQIPMGDK	1	A0A1S4AAJ4_TOBAC	transducin beta-like protein 2 OS=Nicotiana tabacum OX=4097 GN=LOC107795466 PE=4 SV=1	TR|A0A1S4AAJ4|A0A1S4AAJ4_TOBAC	177583152	227024704	275647200	247704096	136089168	119932360	130661216	114483560	200699328	227594144	210469728
447.572	3	46.406	0.62670827, 0.9344325, 0.9497847	FFHFSAESLKK	0.98	A0A1S4C2F3_TOBAC	uncharacterized acetyltransferase At3g50280-like OS=Nicotiana tabacum OX=4097 GN=LOC107814440 PE=4 SV=1	TR|A0A1S4C2F3|A0A1S4C2F3_TOBAC	106801824	111601632	114598592	86602608	127248616	157398592	152502848	139127056	122145528	119354216	133616392
499.228	2	18.874	0.9101128, 0.9667818	ESYPTDGTK	0.98	A0A1S3XWU5_TOBAC	malonate--CoA ligase-like OS=Nicotiana tabacum OX=4097 GN=LOC107769691 PE=4 SV=1	TR|A0A1S3ZC53|A0A1S3ZC53_TOBAC;TR|A0A1S3XWU5|A0A1S3XWU5_TOBAC	40672144	46455944	49827928	53551176	78072600	75991360	81497632	89024176	69002984	61041684	71482832
436.764	2	32.358	0.6473398, 0.71536744, 0.95726764	KVEDLLR	0.78	A0A1S4B8K0_TOBAC	protein argonaute 2-like OS=Nicotiana tabacum OX=4097 GN=LOC107805697 PE=3 SV=1	TR|A0A1S4B8K0|A0A1S4B8K0_TOBAC	99958072	112788864	108386472	106472320	80555320	89690048	105961216	89285480	100963048	104172216	95719184
527.985	3	70.729	0.9228289, 0.923803, 0.9576682, 0.966322	IVLELPSSMVRPLK	1	A0A1S4A6L1_TOBAC	BEACH domain-containing protein C2-like OS=Nicotiana tabacum OX=4097 GN=LOC107794315 PE=4 SV=1	TR|A0A1S4A6L1|A0A1S4A6L1_TOBAC	229294160	215226576	169633664	210509056	136806848	136324080	207346832	164217568	162195760	195091952	158156992
497.273	2	53.711	0.90122664, 0.94453883	SINIYDLR	1	A0A1S4CNI4_TOBAC	DDB1- and CUL4-associated factor 13-like OS=Nicotiana tabacum OX=4097 GN=LOC107820775 PE=4 SV=1	TR|A0A1S4CNI4|A0A1S4CNI4_TOBAC	107442448	79393608	59080704	92232344	48102916	60913712	45583116	39941260	83001480	73098128	68605600
428.245	2	20.875	0.9198746, 0.9238045, 0.94897825	KPFNPPR	1	A0A1S3XZ38_TOBAC	clavaminate synthase-like protein At3g21360 OS=Nicotiana tabacum OX=4097 GN=LOC107770380 PE=4 SV=1	TR|A0A1S3XZ38|A0A1S3XZ38_TOBAC	113632120	124576352	109927080	146891808	237852048	225223824	245326720	226549824	176989744	179101104	190603648
391.72073, 782.43384	2, 4	26.166	0.92944026, 0.95273644, 0.95891774, 0.95994115, 0.9681337, 0.9699515, 0.9730583	KLEHGVQVVSGTPGR	0.91, 1.0	A0A1S3YSD8_TOBAC	eukaryotic initiation factor 4A-3-like OS=Nicotiana tabacum OX=4097 GN=LOC107779209 PE=4 SV=1	TR|A0A1S3YSD8|A0A1S3YSD8_TOBAC	176198448	180408832	155399120	170235920	154558112	133315696	168087648	153300448	187236336	182290496	183390752
424.902	3	22.424	0.9426287, 0.9641574, 0.964611	LRDEKEVLDR	1	A0A1S4C432_TOBAC	Structural maintenance of chromosomes protein OS=Nicotiana tabacum OX=4097 GN=LOC107814936 PE=3 SV=1	TR|A0A1S4C432|A0A1S4C432_TOBAC	83203480	69240760	82030088	95532192	107710656	116515776	118831984	119862800	99062904	104951976	103442912
557.305	2	23.743	0.8984038, 0.9717402	LLSDAADRPR	0.99	A0A1J0F5X3_TOBAC	E3 ubiquitin ligase HOS1a OS=Nicotiana tabacum OX=4097 PE=2 SV=1	TR|A0A1S4C9A3|A0A1S4C9A3_TOBAC;TR|A0A1S3ZK67|A0A1S3ZK67_TOBAC;TR|A0A1J0F5X3|A0A1J0F5X3_TOBAC	105543568	103737600	98223904	117981608	74648576	90495584	86975672	100574600	88445552	97229784	98146880
638.321	3	31.474	0.9498412, 0.9498638, 0.9726309	GIEYLHSQGSSVSHGNIK	0.92	A0A1S4BIC7_TOBAC	probable inactive receptor kinase At1g48480 OS=Nicotiana tabacum OX=4097 GN=LOC107808619 PE=4 SV=1	TR|A0A1S4BIC7|A0A1S4BIC7_TOBAC	217205376	218861520	188822784	227109488	114490624	103814800	105110968	121134712	159380672	156314112	161290688
988.825	3	95.41	0.95007956, 0.9535885, 0.9549134, 0.96170455, 0.96194494	DPSNLLAHEAAFALGQMQDADAIPALER	1	A0A1S4C9L4_TOBAC	Deoxyhypusine hydroxylase OS=Nicotiana tabacum OX=4097 GN=LOC107816705 PE=3 SV=1	TR|A0A1S4C9L4|A0A1S4C9L4_TOBAC	252920016	249401184	447102656	270816224	556833728	482496256	299001504	264296144	305964992	292427616	270897152
771.755	3	91.805	0.9498671, 0.9571862, 0.9611623, 0.96243036, 0.96283096	VNVNALVVEELTVPEYLHFK	1	A0A1S3Z5I9_TOBAC	Sucrose synthase OS=Nicotiana tabacum OX=4097 GN=LOC107783276 PE=3 SV=1	TR|A0A1S3Z5I9|A0A1S3Z5I9_TOBAC	251438928	243465376	269474336	278529280	412956544	421535584	420411968	362571488	131842560	138239648	114944432
1035.55	2	82.197	0.882754, 0.90371674, 0.9442595, 0.9693012, 0.97156584	VLTDMVEGLEEPAVAVELR	1	A0A1S4ADV7_TOBAC	phosphoglucomutase isoform X1 OS=Nicotiana tabacum OX=4097 GN=LOC107796591 PE=4 SV=1	TR|A0A1S4ADV7|A0A1S4ADV7_TOBAC;TR|A0A1S3Y460|A0A1S3Y460_TOBAC	273232384	278535776	265517488	285262496	319230816	294477696	326720384	298762656	138185072	154801424	118411960
501.785	2	47.358	0.9639753, 0.97104025	IESVWLQK	1	A0A1S4A502_TOBAC	glutathione S-transferase T1-like OS=Nicotiana tabacum OX=4097 GN=LOC107793760 PE=4 SV=1	TR|A0A1S3XD48|A0A1S3XD48_TOBAC;TR|A0A1S4A502|A0A1S4A502_TOBAC	75391360	79062736	83074632	72963568	138502480	135917904	123348800	145260608	96388048	121414912	112500608
498.785	2	45.724	0.9379989, 0.9552439	EVVPLHFR	0.72	A0A1S3ZGY6_TOBAC	Cation-transporting ATPase OS=Nicotiana tabacum OX=4097 GN=LOC107786589 PE=3 SV=1	TR|A0A1S3ZGY6|A0A1S3ZGY6_TOBAC	194842864	197534592	141916688	185718800	118025488	82888528	73888720	97764128	157107408	154347136	160916704
618.355	2	42.972	0.93037295, 0.96394664, 0.96652776, 0.97008073	ALATYTVIQQK	1	A0A1S3XAK8_TOBAC	cytochrome P450 710A11 OS=Nicotiana tabacum OX=4097 GN=LOC107763057 PE=3 SV=1	TR|A0A1S3XAK8|A0A1S3XAK8_TOBAC	185012688	182215792	171029456	153949440	35951576	30043482	38488468	24334778	95776200	113338824	103474840
660.6602, 990.4845	2, 3	68.119	0.911483, 0.944309, 0.9535386, 0.9537898, 0.9590248, 0.9622988, 0.96270794, 0.96365696, 0.96668315, 0.96696365, 0.96729845	GIIITGPAPQGSGFDFC[160.0307]SR	0.94, 1.0	A0A1S4BLL0_TOBAC	uncharacterized isomerase BH0283-like OS=Nicotiana tabacum OX=4097 GN=LOC107809625 PE=4 SV=1		66357452	73308896	70419440	60917004	1338761856	1568319616	1136979200	1166744320	667685376	636605760	660406144
538.2936, 806.9359	2, 3	18.429	0.94865, 0.95657533, 0.95675915, 0.9606856, 0.9650121, 0.96692663, 0.967196, 0.9737349	IKSPSHGSQTQTLTK	0.99, 1.0	A0A1S3YT47_TOBAC	ER membrane protein complex subunit 10-like OS=Nicotiana tabacum OX=4097 GN=LOC107779401 PE=4 SV=1	TR|A0A1S3YT47|A0A1S3YT47_TOBAC	823664640	815732800	788239616	807743104	424542336	412898048	437725856	454639008	649780224	660522752	699752960
586.765	2	33.879	0.953827	AYNDELEYR	1	A0A1S4B904_TOBAC	translocase of chloroplast 120, chloroplastic-like OS=Nicotiana tabacum OX=4097 GN=LOC107805808 PE=4 SV=1	TR|A0A1S4CYN9|A0A1S4CYN9_TOBAC;TR|A0A1S4B904|A0A1S4B904_TOBAC	71739992	83500808	94680336	100656512	71187904	64436896	77051176	69451744	90682568	87953160	85224400
534.351	2	52.369	0.6514643, 0.89991623, 0.9206787	RIPLLSLQK	0.99	A0A140G1X7_TOBAC	Protein TIC 214 OS=Nicotiana tabacum OX=4097 GN=ycf1 PE=4 SV=1	TR|A0A140G1X7|A0A140G1X7_TOBAC	102198056	90018232	103048552	86840048	102000376	88824120	107449904	100970640	90953288	112804600	95791648
669.309	3	54.035	0.88814306, 0.93579215, 0.9567499, 0.956836	KMGMPDAEDAAVEQAWTR	1	A0A1S4CZL8_TOBAC	protein usf-like OS=Nicotiana tabacum OX=4097 GN=LOC107824354 PE=4 SV=1	TR|A0A1S4CZL8|A0A1S4CZL8_TOBAC	128626616	109521312	111032528	149757088	227750400	204091904	168202528	196417008	174447488	210812720	182268320
543.255	2	24.024	0.7614661, 0.89911145, 0.9611415	DSNHVEWAK	1	A0A1S4AVZ0_TOBAC	Adenylyl cyclase-associated protein OS=Nicotiana tabacum OX=4097 GN=LOC107801880 PE=3 SV=1	TR|A0A1S4AVZ0|A0A1S4AVZ0_TOBAC	54739204	81698032	74908160	102293248	79000720	80459576	92375096	84547568	74097456	75016952	88260072
762.043	3	69.092	0.79375273, 0.95132697, 0.95345354, 0.9575039, 0.9696077	VFQGWDPLQTPTHGMEVVSR	0.97	A0A1S4BT81_TOBAC	septin and tuftelin-interacting protein 1 homolog 1-like OS=Nicotiana tabacum OX=4097 GN=LOC107811560 PE=4 SV=1	TR|A0A1S4BT81|A0A1S4BT81_TOBAC	185560240	194280112	157493376	132149528	193280512	153094768	195814224	195113968	203136496	177047152	181065488
[truncated: 43,751 more rows]

## Sheet: Supplementary Table 3 
Table S3. Identified 7189 proteins
[truncated: 7,190 more rows]

## Sheet: Supplementary Table 4 
Table S4. 5073 proteins quantified by ≥ 2 peptides
[truncated: 5,074 more rows]

[truncated: 2 more sheets: Supplementary Table 5 , Supplementary Table 6]
